# Supplementary material for: Stage-Dependent and Locus-Specific Role of Histone Demethylase Jumonji D3 (JMJD3) in the Embryonic Stages of Lung Development
Source: PLoS Genet. 2014 Jul 31;10(7):e1004524. doi: 10.1371/journal.pgen.1004524 (PMC4117460; doi:10.1371/journal.pgen.1004524)
Supplement: Table S2 — Microarray analysis of gene expression in Jmjd3−/− and WT embryonic lungs at E17.5. (XLSX) [file pgen.1004524.s009.xlsx]

## Sheet: Sheet1
Supplementary Table 2: Microarray Analysis of gene expression in Jmjd3-/- and WT embryonic lungs at E17.5
Down-regulated genes in Jmjd3-/- lung at E17.5
Column #	Probeset ID	Gene Title	Gene Symbol	p-value(tlung)	p-value(KO vs. WT)	Ratio(KO vs. WT)	Fold-Change(KO vs. WT)	Fold-Change(KO vs. WT) (Description)	F(tlung)	F(Error)
27934	1443621_at	XIAP associated factor 1	Xaf1	0.0113757	0.0113757	0.0307064	-32.5665	KO down vs WT	86.4099	1
3156	1418818_at	aquaporin 5 /// similar to aquaporin 5	Aqp5 /// LOC100046616	0.00325463	0.00325463	0.131288	-7.61685	KO down vs WT	305.756	1
36845	1452543_a_at	secretoglobin, family 1A, member 1 (uteroglobin)	Scgb1a1	0.0389659	0.0389659	0.166946	-5.98995	KO down vs WT	24.1734	1
302	1415964_at	stearoyl-Coenzyme A desaturase 1	Scd1	0.0271962	0.0271962	0.195383	-5.11814	KO down vs WT	35.2768	1
4691	1420378_at	surfactant associated protein D	Sftpd	0.0462485	0.0462485	0.285187	-3.50648	KO down vs WT	19.2927	1
2847	1418509_at	carbonyl reductase 2	Cbr2	0.024968	0.024968	0.300173	-3.33141	KO down vs WT	38.5576	1
25162	1440849_at	---	---	0.00831179	0.00831179	0.328532	-3.04384	KO down vs WT	118.813	1
16869	1432556_a_at	RIKEN cDNA 3100002J23 gene	3100002J23Rik	0.0255291	0.0255291	0.331014	-3.02102	KO down vs WT	37.6774	1
44538	1460238_at	mesothelin	Msln	0.0119174	0.0119174	0.343447	-2.91166	KO down vs WT	82.4137	1
3358	1419020_at	gastric intrinsic factor	Gif	0.00344867	0.00344867	0.348445	-2.86989	KO down vs WT	288.468	1
33188	1448881_at	haptoglobin	Hp	0.0171846	0.0171846	0.360679	-2.77255	KO down vs WT	56.6959	1
44769	1460470_at	acyl-Coenzyme A oxidase-like	Acoxl	0.038477	0.038477	0.361903	-2.76317	KO down vs WT	24.4994	1
40730	1456428_at	chemokine (C-X-C motif) ligand 15	Cxcl15	0.00261543	0.00261543	0.377183	-2.65123	KO down vs WT	380.847	1
36306	1452004_at	calcitonin/calcitonin-related polypeptide, alpha	Calca	0.00440368	0.00440368	0.408486	-2.44806	KO down vs WT	225.584	1
40912	1456610_at	KDM1 lysine (K)-specific demethylase 6B	Kdm6b	0.0126119	0.0126119	0.427979	-2.33657	KO down vs WT	77.7932	1
12396	1428083_at	RIKEN cDNA 2310043N10 gene	2310043N10Rik	0.0272632	0.0272632	0.429031	-2.33083	KO down vs WT	35.1863	1
33615	1449308_at	complement component 6	C6	0.0310182	0.0310182	0.432997	-2.30949	KO down vs WT	30.747	1
3012	1418674_at	oncostatin M receptor	Osmr	0.00450419	0.00450419	0.44586	-2.24286	KO down vs WT	220.517	1
20080	1435767_at	sodium channel, voltage-gated, type III, beta	Scn3b	0.017195	0.017195	0.450537	-2.21957	KO down vs WT	56.6606	1
21100	1436787_x_at	RIKEN cDNA 1110069O07 gene	1110069O07Rik	0.00498443	0.00498443	0.458985	-2.17872	KO down vs WT	199.126	1
2731	1418393_a_at	integrin alpha 7	Itga7	0.0219486	0.0219486	0.460867	-2.16982	KO down vs WT	44.0666	1
23739	1439426_x_at	lysozyme 1	Lyz1	0.0184366	0.0184366	0.471185	-2.12231	KO down vs WT	52.7445	1
8380	1424067_at	intercellular adhesion molecule 1	Icam1	0.0235955	0.0235955	0.471493	-2.12092	KO down vs WT	40.887	1
8440	1424127_at	eyes absent 2 homolog (Drosophila)	Eya2	0.0100148	0.0100148	0.472413	-2.11679	KO down vs WT	98.3547	1
35829	1451527_at	procollagen C-endopeptidase enhancer 2	Pcolce2	0.0200264	0.0200264	0.476653	-2.09796	KO down vs WT	48.4391	1
1726	1417388_at	brain expressed X-linked 2	Bex2	0.0441671	0.0441671	0.487163	-2.0527	KO down vs WT	21.1526	1
36708	1452406_x_at	erythroid differentiation regulator 1	Erdr1	0.0311203	0.0311203	0.48776	-2.05019	KO down vs WT	30.6412	1
9401	1425088_at	sodium channel, nonvoltage-gated 1 alpha	Scnn1a	0.0143805	0.0143805	0.502299	-1.99084	KO down vs WT	68.0422	1
7103	1422790_at	natriuretic peptide precursor type C	Nppc	0.0261976	0.0261976	0.503369	-1.98661	KO down vs WT	36.6781	1
7413	1423100_at	FBJ osteosarcoma oncogene	Fos	0.0133738	0.0133738	0.503587	-1.98575	KO down vs WT	73.2764	1
39766	1455464_x_at	uroplakin 1B	Upk1b	0.0124615	0.0124615	0.509093	-1.96428	KO down vs WT	78.7506	1
8857	1424544_at	nuclear receptor binding protein 2	Nrbp2	0.00307956	0.00307956	0.512403	-1.95159	KO down vs WT	323.222	1
34526	1450224_at	collagen, type IV, alpha 3	Col4a3	0.0380512	0.0380512	0.519749	-1.924	KO down vs WT	24.7901	1
22783	1438470_at	suppressor of cytokine signaling 2	Socs2	0.0442698	0.0442698	0.52493	-1.90501	KO down vs WT	21.1001	1
21615	1437302_at	adrenergic receptor, beta 2	Adrb2	0.0413722	0.0413722	0.532192	-1.87902	KO down vs WT	22.6814	1
7860	1423547_at	lysozyme 2	Lyz2	0.00635195	0.00635195	0.532558	-1.87773	KO down vs WT	155.934	1
36271	1451969_s_at	poly (ADP-ribose) polymerase family, member 3	Parp3	0.0346407	0.0346407	0.534222	-1.87188	KO down vs WT	27.3766	1
19046	1434733_at	serine/threonine kinase 36 (fused homolog, Drosophila)	Stk36	0.00923437	0.00923437	0.536334	-1.86451	KO down vs WT	106.793	1
40643	1456341_a_at	Kruppel-like factor 9	Klf9	0.0180544	0.0180544	0.537166	-1.86162	KO down vs WT	53.8928	1
10615	1426302_at	transmembrane protease, serine 4	Tmprss4	0.0289429	0.0289429	0.543643	-1.83944	KO down vs WT	33.0582	1
13939	1429626_at	surfactant associated protein A1	Sftpa1	0.043403	0.043403	0.54462	-1.83614	KO down vs WT	19.6885	1
13301	1428988_at	ATP-binding cassette, sub-family C (CFTR/MRP), member 3	Abcc3	0.0174596	0.0174596	0.545261	-1.83398	KO down vs WT	55.7795	1
9415	1425102_a_at	angiotensin I converting enzyme (peptidyl-dipeptidase A) 2	Ace2	0.017424	0.017424	0.550821	-1.81547	KO down vs WT	55.8966	1
29259	1444946_at	---	---	0.00716514	0.00716514	0.551895	-1.81194	KO down vs WT	138.066	1
12912	1428599_at	kinase non-catalytic C-lobe domain (KIND) containing 1	Kndc1	0.0432258	0.0432258	0.552838	-1.80885	KO down vs WT	21.6454	1
4882	1420569_at	chondroadherin	Chad	0.0232312	0.0232312	0.555035	-1.80169	KO down vs WT	41.5514	1
21986	1437673_at	---	---	0.0428875	0.0428875	0.556161	-1.79804	KO down vs WT	21.8278	1
10523	1426210_x_at	poly (ADP-ribose) polymerase family, member 3	Parp3	0.00283294	0.00283294	0.56201	-1.77933	KO down vs WT	351.491	1
17923	1433610_at	expressed sequence AA986860	AA986860	0.0409657	0.0409657	0.563354	-1.77508	KO down vs WT	22.9211	1
541	1416203_at	aquaporin 1	Aqp1	0.0184766	0.0184766	0.564626	-1.77108	KO down vs WT	52.6273	1
914	1416576_at	suppressor of cytokine signaling 3	Socs3	0.0129775	0.0129775	0.565855	-1.76724	KO down vs WT	75.5598	1
33465	1449158_at	potassium channel, subfamily K, member 2	Kcnk2	0.0169629	0.0169629	0.571893	-1.74858	KO down vs WT	57.4563	1
21927	1437614_x_at	zinc finger, DHHC domain containing 14	Zdhhc14	0.00445476	0.00445476	0.574396	-1.74096	KO down vs WT	222.98	1
31163	1446850_at	---	---	0.0313395	0.0313395	0.582932	-1.71547	KO down vs WT	30.4165	1
721	1416383_a_at	pyruvate carboxylase	Pcx	0.0284071	0.0284071	0.585587	-1.70769	KO down vs WT	33.7097	1
20794	1436481_at	---	---	0.045878	0.045878	0.589542	-1.69623	KO down vs WT	20.3087	1
16396	1432083_a_at	leucine rich repeat containing 23	Lrrc23	0.0294245	0.0294245	0.590393	-1.69379	KO down vs WT	32.4928	1
13148	1428835_at	myosin, heavy polypeptide 14	Myh14	0.0226575	0.0226575	0.59077	-1.69271	KO down vs WT	42.6412	1
1949	1417611_at	transmembrane protein 37	Tmem37	0.0170157	0.0170157	0.590795	-1.69263	KO down vs WT	57.2734	1
11376	1427063_at	RIKEN cDNA 5330417C22 gene	5330417C22Rik	0.00394865	0.00394865	0.597057	-1.67488	KO down vs WT	251.752	1
19419	1435106_at	LIM and calponin homology domains 1	Limch1	0.0467126	0.0467126	0.597404	-1.67391	KO down vs WT	19.9195	1
33738	1449431_at	transient receptor potential cation channel, subfamily C, member 6	Trpc6	0.0196466	0.0196466	0.598073	-1.67204	KO down vs WT	49.4043	1
33840	1449533_at	transmembrane protein 100	Tmem100	0.0453337	0.0453337	0.599233	-1.6688	KO down vs WT	20.5702	1
41280	1456978_s_at	DNA segment, Chr 19, ERATO Doi 652, expressed	D19Ertd652e	0.0199007	0.0199007	0.601064	-1.66372	KO down vs WT	48.7545	1
1192	1416854_at	solute carrier family 34 (sodium phosphate), member 2	Slc34a2	0.0321416	0.0321416	0.60408	-1.65541	KO down vs WT	29.6205	1
806	1416468_at	aldehyde dehydrogenase family 1, subfamily A1	Aldh1a1	0.0308288	0.0308288	0.604794	-1.65346	KO down vs WT	30.945	1
32606	1448299_at	solute carrier family 1 (neuronal/epithelial high affinity glutamate transporter	Slc1a1	0.00713985	0.00713985	0.606375	-1.64914	KO down vs WT	138.561	1
237	1415899_at	Jun-B oncogene	Junb	0.00179159	0.00179159	0.608134	-1.64437	KO down vs WT	556.664	1
18012	1433699_at	tumor necrosis factor, alpha-induced protein 3	Tnfaip3	0.0141725	0.0141725	0.611433	-1.6355	KO down vs WT	69.0629	1
1408	1417070_at	cytochrome P450, family 4, subfamily v, polypeptide 3	Cyp4v3	0.004738	0.004738	0.61289	-1.63161	KO down vs WT	209.561	1
31653	1447340_at	---	---	0.000397601	0.000397601	0.615102	-1.62575	KO down vs WT	2513.59	1
42705	1458403_at	TRAF2 and NCK interacting kinase, mRNA (cDNA clone MGC:183916 IMAGE:9087916)	Tnik	0.00686823	0.00686823	0.615837	-1.62381	KO down vs WT	144.1	1
33411	1449104_at	uroplakin 3A	Upk3a	0.0426189	0.0426189	0.616137	-1.62302	KO down vs WT	21.9746	1
42183	1457881_at	oxysterol binding protein-like 6	Osbpl6	0.0291951	0.0291951	0.622034	-1.60763	KO down vs WT	32.7597	1
7818	1423505_at	transgelin	Tagln	0.0476064	0.0476064	0.623983	-1.60261	KO down vs WT	19.5178	1
45030	1460732_a_at	periplakin	Ppl	0.043202	0.043202	0.627797	-1.59287	KO down vs WT	21.6581	1
2824	1418486_at	vanin 1	Vnn1	0.0185694	0.0185694	0.629314	-1.58903	KO down vs WT	52.3568	1
28489	1444176_at	ATPase, H+ transporting, lysosomal V0 subunit D2	Atp6v0d2	0.0161136	0.0161136	0.634399	-1.57629	KO down vs WT	60.5633	1
38987	1454685_at	G protein-coupled receptor 146	Gpr146	0.0248016	0.0248016	0.635074	-1.57462	KO down vs WT	38.8262	1
24281	1439968_x_at	dysbindin (dystrobrevin binding protein 1) domain containing 2	Dbndd2	0.0250607	0.0250607	0.641312	-1.5593	KO down vs WT	38.4095	1
30100	1445787_at	RIKEN cDNA 5033413D22 gene	5033413D22Rik	0.0458536	0.0458536	0.644985	-1.55042	KO down vs WT	20.3203	1
23693	1439380_x_at	maternally expressed 3	Meg3	0.00161289	0.00161289	0.645007	-1.55037	KO down vs WT	618.507	1
38589	1454287_at	RIKEN cDNA 4931428A05 gene	4931428A05Rik	0.0497566	0.0497566	0.646713	-1.54628	KO down vs WT	18.6106	1
15707	1431394_a_at	leucine-rich repeat kinase 2	Lrrk2	0.0396494	0.0396494	0.648839	-1.54122	KO down vs WT	23.7312	1
19909	1435596_at	pigeon homolog (Drosophila)	Pion	0.0404146	0.0404146	0.649564	-1.53949	KO down vs WT	23.2538	1
33506	1449199_at	mucin 1, transmembrane	Muc1	0.0235165	0.0235165	0.650069	-1.5383	KO down vs WT	41.0293	1
7897	1423584_at	insulin-like growth factor binding protein 7	Igfbp7	0.0286804	0.0286804	0.650867	-1.53641	KO down vs WT	33.3743	1
20305	1435992_at	IQ motif containing with AAA domain	Iqca	0.0104517	0.0104517	0.651011	-1.53607	KO down vs WT	94.1813	1
15488	1431175_at	RIKEN cDNA 1810019D21 gene	1810019D21Rik	0.010346	0.010346	0.652262	-1.53313	KO down vs WT	95.1587	1
12875	1428562_at	RIKEN cDNA 2210403K04 gene	2210403K04Rik	0.0418244	0.0418244	0.652304	-1.53303	KO down vs WT	22.4202	1
7488	1423175_s_at	par-6 (partitioning defective 6) homolog beta (C. elegans)	Pard6b	0.0228629	0.0228629	0.654525	-1.52783	KO down vs WT	42.2448	1
19296	1434983_at	coiled-coil domain containing 108	Ccdc108	0.0063117	0.0063117	0.654902	-1.52695	KO down vs WT	156.937	1
33567	1449260_at	RAB3D, member RAS oncogene family	Rab3d	0.00529697	0.00529697	0.655992	-1.52441	KO down vs WT	187.289	1
19354	1435041_at	predicted gene, EG433297 /// predicted gene, ENSMUSG00000060467 /// myosin, ligh	EG433297 /// ENSMUSG00000060467 /// Myl6 /// OTTMUSG00000004549	0.0294984	0.0294984	0.657726	-1.52039	KO down vs WT	32.4076	1
42755	1458453_at	LIM domain only 7	Lmo7	0.029303	0.029303	0.658025	-1.5197	KO down vs WT	32.6337	1
2234	1417896_at	tight junction protein 3	Tjp3	0.0306979	0.0306979	0.661034	-1.51278	KO down vs WT	31.0833	1
19058	1434745_at	cyclin D2	Ccnd2	0.0342068	0.0342068	0.662341	-1.5098	KO down vs WT	27.7427	1
40336	1456034_at	tetratricopeptide repeat domain 18	Ttc18	0.0181669	0.0181669	0.662844	-1.50865	KO down vs WT	53.5498	1
14220	1429907_at	RIKEN cDNA 1700094D03 gene	1700094D03Rik	0.0378109	0.0378109	0.66526	-1.50317	KO down vs WT	24.957	1
36129	1451827_a_at	NADPH oxidase 4	Nox4	0.0458347	0.0458347	0.665606	-1.50239	KO down vs WT	20.3293	1
30201	1445888_x_at	poly (ADP-ribose) polymerase family, member 3	Parp3	0.00919533	0.00919533	0.66582	-1.50191	KO down vs WT	107.253	1
35235	1450933_at	phosphodiesterase 7A	Pde7a	0.0466191	0.0466191	0.666276	-1.50088	KO down vs WT	19.9624	1
15094	1430781_at	adenylate kinase 7	Ak7	0.0438316	0.0438316	0.667089	-1.49905	KO down vs WT	21.3258	1
26500	1442187_at	Bradykinin receptor, beta 2 (Bdkrb2), mRNA	Bdkrb2	0.0172229	0.0172229	0.667215	-1.49877	KO down vs WT	56.5667	1
5350	1421037_at	neuronal PAS domain protein 2	Npas2	0.0351103	0.0351103	0.667917	-1.49719	KO down vs WT	26.9906	1
40371	1456069_at	dystrobrevin alpha	Dtna	0.0211554	0.0211554	0.668233	-1.49648	KO down vs WT	45.7746	1
39015	1454713_s_at	histidine decarboxylase	Hdc	0.031463	0.031463	0.668638	-1.49558	KO down vs WT	30.2914	1
40629	1456327_at	---	---	0.00588695	0.00588695	0.671208	-1.48985	KO down vs WT	168.369	1
1051	1416713_at	tubulin polymerization-promoting protein family member 3	Tppp3	0.0479349	0.0479349	0.672885	-1.48614	KO down vs WT	19.3739	1
967	1416629_at	solute carrier family 1 (neutral amino acid transporter), member 5	Slc1a5	0.00698375	0.00698375	0.673443	-1.48491	KO down vs WT	141.691	1
28246	1443933_at	tandem C2 domains, nuclear	Tc2n	0.0177279	0.0177279	0.67453	-1.48251	KO down vs WT	54.9128	1
34198	1449896_at	melanophilin	Mlph	0.0350467	0.0350467	0.674668	-1.48221	KO down vs WT	27.0423	1
40783	1456481_at	family with sequence similarity 62, member C	Fam62c	0.0224557	0.0224557	0.675307	-1.48081	KO down vs WT	43.0377	1
115	1415777_at	pancreatic lipase related protein 1	Pnliprp1	0.0305532	0.0305532	0.67651	-1.47817	KO down vs WT	31.2375	1
3773	1419435_at	aldehyde oxidase 1	Aox1	0.0139845	0.0139845	0.677162	-1.47675	KO down vs WT	70.0111	1
23076	1438763_at	dynein, axonemal, heavy chain 2	Dnahc2	0.012917	0.012917	0.677559	-1.47589	KO down vs WT	75.9205	1
22564	1438251_x_at	HtrA serine peptidase 1	Htra1	0.00376054	0.00376054	0.678168	-1.47456	KO down vs WT	264.42	1
39723	1455421_x_at	family with sequence similarity 131, member B	Fam131b	0.00523936	0.00523936	0.678664	-1.47348	KO down vs WT	189.364	1
10824	1426511_at	sushi domain containing 2	Susd2	0.0461547	0.0461547	0.678787	-1.47322	KO down vs WT	20.1781	1
8672	1424359_at	5-oxoprolinase (ATP-hydrolysing)	Oplah	0.000258675	0.000258675	0.678856	-1.47307	KO down vs WT	3864.35	1
22507	1438194_at	solute carrier family 1 (glial high affinity glutamate transporter), member 2	Slc1a2	0.0435498	0.0435498	0.679638	-1.47137	KO down vs WT	21.4733	1
42173	1457871_at	collectin sub-family member 10	Colec10	0.0309724	0.0309724	0.680216	-1.47012	KO down vs WT	30.7947	1
33712	1449405_at	tensin 1	Tns1	0.0312076	0.0312076	0.682504	-1.46519	KO down vs WT	30.5514	1
2608	1418270_at	a disintegrin-like and metallopeptidase (reprolysin type) with thrombospondin ty	Adamts8 /// LOC100047263	0.0184286	0.0184286	0.683494	-1.46307	KO down vs WT	52.7683	1
7266	1422953_at	formyl peptide receptor 2	Fpr2	0.0443276	0.0443276	0.685302	-1.45921	KO down vs WT	21.0706	1
27524	1443211_at	---	---	0.0369807	0.0369807	0.686008	-1.45771	KO down vs WT	25.5505	1
39529	1455227_at	arylacetamide deacetylase-like 1	Aadacl1	0.0250243	0.0250243	0.688305	-1.45284	KO down vs WT	38.4675	1
41332	1457030_at	miRNA containing gene	Mirg	0.0251043	0.0251043	0.688707	-1.452	KO down vs WT	38.3401	1
13498	1429185_at	RIKEN cDNA 4631416L12 gene	4631416L12Rik	0.0434451	0.0434451	0.690099	-1.44907	KO down vs WT	21.5287	1
44366	1460066_at	expressed sequence C80889	C80889	0.0490893	0.0490893	0.690553	-1.44811	KO down vs WT	18.8836	1
18850	1434537_at	solute carrier organic anion transporter family, member 3a1	Slco3a1	0.00111458	0.00111458	0.693001	-1.443	KO down vs WT	895.697	1
9531	1425218_a_at	secretoglobin, family 3A, member 2	Scgb3a2	0.0427193	0.0427193	0.69528	-1.43827	KO down vs WT	21.9195	1
11389	1427076_at	macrophage expressed gene 1	Mpeg1	0.00806154	0.00806154	0.69845	-1.43174	KO down vs WT	122.548	1
36600	1452298_a_at	myosin VB	Myo5b	0.0152112	0.0152112	0.699879	-1.42882	KO down vs WT	64.2448	1
36602	1452300_at	family with sequence similarity 82, member B	Fam82b	0.0218183	0.0218183	0.700011	-1.42855	KO down vs WT	44.3386	1
13080	1428767_at	gasdermin D	Gsdmd	0.0152897	0.0152897	0.702376	-1.42374	KO down vs WT	63.9073	1
33316	1449009_at	T-cell specific GTPase /// T-cell specific GTPase 2	Tgtp /// Tgtp2	0.0318905	0.0318905	0.705055	-1.41833	KO down vs WT	29.8654	1
43176	1458874_at	---	---	0.0292391	0.0292391	0.707068	-1.41429	KO down vs WT	32.7082	1
28487	1444174_at	predicted gene, ENSMUSG00000074462	ENSMUSG00000074462	0.0148473	0.0148473	0.707137	-1.41415	KO down vs WT	65.8559	1
44706	1460407_at	Spi-B transcription factor (Spi-1/PU.1 related)	Spib	0.00682644	0.00682644	0.709437	-1.40957	KO down vs WT	144.991	1
15056	1430743_at	RIKEN cDNA 4930412F12 gene	4930412F12Rik	0.0113502	0.0113502	0.709721	-1.409	KO down vs WT	86.6068	1
19497	1435184_at	natriuretic peptide receptor 3	Npr3	0.00462916	0.00462916	0.710392	-1.40767	KO down vs WT	214.523	1
13525	1429212_a_at	leucine rich repeat containing 51	Lrrc51	0.0290401	0.0290401	0.710838	-1.40679	KO down vs WT	32.9425	1
30425	1446112_at	---	---	0.0338842	0.0338842	0.710949	-1.40657	KO down vs WT	28.0209	1
37478	1453176_a_at	RIKEN cDNA 4933404M02 gene	4933404M02Rik	0.0309218	0.0309218	0.711942	-1.40461	KO down vs WT	30.8474	1
11532	1427219_at	---	---	0.0396281	0.0396281	0.712729	-1.40306	KO down vs WT	23.7447	1
29982	1445669_at	sprouty homolog 4 (Drosophila)	Spry4	0.0199403	0.0199403	0.712781	-1.40296	KO down vs WT	48.6547	1
33137	1448830_at	dual specificity phosphatase 1	Dusp1	0.0198751	0.0198751	0.713507	-1.40153	KO down vs WT	48.8193	1
9192	1424879_at	leucine-rich repeats and calponin homology (CH) domain containing 4 /// sin3A-bi	Lrch4 /// Sap25	0.0193758	0.0193758	0.713601	-1.40134	KO down vs WT	50.1158	1
21104	1436791_at	wingless-related MMTV integration site 5A	Wnt5a	0.0444305	0.0444305	0.714133	-1.4003	KO down vs WT	21.0184	1
11264	1426951_at	cysteine rich transmembrane BMP regulator 1 (chordin like)	Crim1	0.00671389	0.00671389	0.714462	-1.39965	KO down vs WT	147.447	1
14266	1429953_at	RIKEN cDNA 2210011C24 gene	2210011C24Rik	0.0331183	0.0331183	0.715413	-1.39779	KO down vs WT	28.7032	1
19014	1434701_at	alkB, alkylation repair homolog 5 (E. coli)	Alkbh5	0.0133459	0.0133459	0.71712	-1.39447	KO down vs WT	73.4329	1
20455	1436142_at	A kinase (PRKA) anchor protein 5	Akap5	0.0392284	0.0392284	0.71721	-1.39429	KO down vs WT	24.0018	1
37492	1453190_at	ubiquitin specific peptidase 19	Usp19	0.0234535	0.0234535	0.717524	-1.39368	KO down vs WT	41.1434	1
23173	1438860_a_at	solute carrier family 44, member 2	Slc44a2	0.00324405	0.00324405	0.717611	-1.39351	KO down vs WT	306.757	1
31756	1447443_at	---	---	0.040591	0.040591	0.718665	-1.39147	KO down vs WT	23.1464	1
36213	1451911_a_at	angiotensin I converting enzyme (peptidyl-dipeptidase A) 1	Ace	0.0333306	0.0333306	0.718846	-1.39112	KO down vs WT	28.5109	1
37275	1452973_at	protein phosphatase 1K (PP2C domain containing)	Ppm1k	0.0192121	0.0192121	0.719376	-1.39009	KO down vs WT	50.5554	1
20917	1436604_at	tubulin tyrosine ligase-like family, member 3	Ttll3	0.0245147	0.0245147	0.720153	-1.38859	KO down vs WT	39.2981	1
3455	1419117_at	solute carrier family 22 (organic cation transporter), member 2	Slc22a2	0.013825	0.013825	0.720604	-1.38773	KO down vs WT	70.8361	1
40796	1456494_a_at	expressed sequence AI451617 /// tripartite motif-containing 30	AI451617 /// Trim30	0.0369741	0.0369741	0.720628	-1.38768	KO down vs WT	25.5554	1
41972	1457670_s_at	lamin A	Lmna	0.0490332	0.0490332	0.721335	-1.38632	KO down vs WT	18.9069	1
6944	1422631_at	aryl-hydrocarbon receptor	Ahr	0.00658699	0.00658699	0.722145	-1.38476	KO down vs WT	150.316	1
26926	1442613_at	---	---	0.0121455	0.0121455	0.722188	-1.38468	KO down vs WT	80.8379	1
42799	1458497_at	---	---	0.0329128	0.0329128	0.725387	-1.37857	KO down vs WT	28.8917	1
15165	1430852_at	thioredoxin domain containing 6	Txndc6	0.0290525	0.0290525	0.725687	-1.378	KO down vs WT	32.9278	1
24092	1439779_at	---	---	0.0103186	0.0103186	0.726244	-1.37695	KO down vs WT	95.4146	1
25158	1440845_at	RIKEN cDNA 4930420K17 gene	4930420K17Rik	0.0466911	0.0466911	0.726981	-1.37555	KO down vs WT	19.9293	1
43128	1458826_at	expressed sequence C78809	C78809	0.0486858	0.0486858	0.728032	-1.37357	KO down vs WT	19.0523	1
13443	1429130_at	tetratricopeptide repeat domain 25	Ttc25	7.48508e-05	7.48508e-05	0.728908	-1.37191	KO down vs WT	13358.4	1
42341	1458039_at	---	---	0.00692179	0.00692179	0.729172	-1.37142	KO down vs WT	142.973	1
39446	1455144_s_at	expressed sequence AU040829	AU040829	0.0470384	0.0470384	0.72929	-1.3712	KO down vs WT	19.7713	1
44999	1460700_at	signal transducer and activator of transcription 3	Stat3	0.00405299	0.00405299	0.730231	-1.36943	KO down vs WT	245.233	1
1732	1417394_at	Kruppel-like factor 4 (gut)	Klf4	0.0323917	0.0323917	0.730332	-1.36924	KO down vs WT	29.3804	1
9076	1424763_at	radial spoke head 9 homolog (Chlamydomonas)	Rsph9	0.0231434	0.0231434	0.730462	-1.369	KO down vs WT	41.7148	1
36711	1452409_at	glioma tumor suppressor candidate region gene 2	Gltscr2	0.0101856	0.0101856	0.730533	-1.36886	KO down vs WT	96.6802	1
21341	1437028_at	surfactant associated protein B	Sftpb	0.019654	0.019654	0.731041	-2.36791	KO down vs WT	49.4031	1
27191	1442878_at	peroxiredoxin 6	Prdx6	0.000853344	0.000853344	0.731986	-1.36615	KO down vs WT	1170.36	1
21044	1436731_at	zinc finger protein 385B	Zfp385b	0.00500033	0.00500033	0.733449	-1.36342	KO down vs WT	198.488	1
1008	1416670_at	SET domain, bifurcated 1	Setdb1	0.00193565	0.00193565	0.733545	-1.36324	KO down vs WT	515.124	1
17046	1432733_at	RIKEN cDNA 4933402E15 gene	4933402E15Rik	0.035085	0.035085	0.733734	-1.36289	KO down vs WT	27.0111	1
1027	1416689_at	tuftelin 1	Tuft1	0.0067023	0.0067023	0.734053	-1.3623	KO down vs WT	147.704	1
44497	1460197_a_at	STEAP family member 4	Steap4	0.0376079	0.0376079	0.734569	-1.36134	KO down vs WT	25.0997	1
25615	1441302_at	predicted gene, OTTMUSG00000015348	OTTMUSG00000015348	0.00811949	0.00811949	0.735418	-1.35977	KO down vs WT	121.662	1
3837	1419499_at	glycerol-3-phosphate acyltransferase, mitochondrial	Gpam	0.0437414	0.0437414	0.73546	-1.35969	KO down vs WT	21.3728	1
14679	1430366_at	RIKEN cDNA 5430405H02 gene	5430405H02Rik	0.0496763	0.0496763	0.736334	-1.35808	KO down vs WT	18.6431	1
34487	1450185_a_at	potassium inwardly-rectifying channel, subfamily J, member 15	Kcnj15	0.0411972	0.0411972	0.739704	-1.35189	KO down vs WT	22.784	1
43368	1459066_at	---	---	0.0266684	0.0266684	0.740246	-1.3509	KO down vs WT	36.0044	1
19709	1435396_at	syntaxin binding protein 6 (amisyn)	Stxbp6	0.00275081	0.00275081	0.740488	-1.35046	KO down vs WT	362.031	1
2429	1418091_at	transcription factor CP2-like 1	Tcfcp2l1	0.0433061	0.0433061	0.740854	-1.34979	KO down vs WT	21.6025	1
35286	1450984_at	tight junction protein 2	Tjp2	0.0179859	0.0179859	0.741166	-1.34923	KO down vs WT	54.1036	1
12660	1428347_at	cytoplasmic FMR1 interacting protein 2	Cyfip2	0.0307486	0.0307486	0.741253	-1.34907	KO down vs WT	31.0296	1
11744	1427431_at	---	---	0.0364579	0.0364579	0.741995	-1.34772	KO down vs WT	25.9382	1
29047	1444734_at	RIKEN cDNA A330001L22 gene	A330001L22Rik	0.0235834	0.0235834	0.74325	-1.34544	KO down vs WT	40.9087	1
13903	1429590_at	transforming, acidic coiled-coil containing protein 1	Tacc1	0.0417426	0.0417426	0.744676	-1.34287	KO down vs WT	22.467	1
44326	1460026_s_at	zinc finger, FYVE domain containing 27	Zfyve27	0.0241663	0.0241663	0.744859	-1.34254	KO down vs WT	39.8861	1
10914	1426601_at	solute carrier family 37 (glycerol-3-phosphate transporter), member 1	Slc37a1	0.0226203	0.0226203	0.745237	-1.34185	KO down vs WT	42.7138	1
43190	1458888_at	predicted gene, OTTMUSG00000003456	OTTMUSG00000003456	0.0025688	0.0025688	0.745648	-1.34112	KO down vs WT	387.787	1
30595	1446282_at	hypothetical protein LOC626082	LOC626082	0.00449539	0.00449539	0.746788	-1.33907	KO down vs WT	220.951	1
33946	1449640_at	toll-like receptor 7	Tlr7	0.0235729	0.0235729	0.746951	-1.33878	KO down vs WT	40.9276	1
34177	1449875_s_at	histocompatibility 2, T region locus 10 /// histocompatibility 2, T region locus	H2-T10 /// H2-T17 /// H2-T22 /// H2-T9	0.0494537	0.0494537	0.747113	-1.33849	KO down vs WT	18.7336	1
12307	1427994_at	CD300 antigen like family member F /// similar to CD300 antigen like family memb	Cd300lf /// LOC100047115	0.0334754	0.0334754	0.747865	-1.33714	KO down vs WT	28.3812	1
25536	1441223_at	membrane-associated ring finger (C3HC4) 4	2009-03-04	0.0181236	0.0181236	0.748163	-1.33661	KO down vs WT	53.6811	1
19712	1435399_at	synaptopodin 2	Synpo2	0.0120876	0.0120876	0.748397	-1.33619	KO down vs WT	81.2325	1
5226	1420913_at	solute carrier organic anion transporter family, member 2a1	Slco2a1	0.0432332	0.0432332	0.75071	-1.33207	KO down vs WT	21.6414	1
11436	1427123_s_at	coatomer protein complex, subunit gamma 2, antisense 2	Copg2as2	0.0273038	0.0273038	0.751446	-1.33077	KO down vs WT	35.1318	1
35841	1451539_at	BAI1-associated protein 2-like 1	Baiap2l1	0.0225636	0.0225636	0.751687	-1.33034	KO down vs WT	42.8248	1
19519	1435206_at	solute carrier family 24 (sodium/potassium/calcium exchanger), member 4	Slc24a4	0.0379773	0.0379773	0.751769	-1.3302	KO down vs WT	24.8412	1
28325	1444012_at	Yip1 domain family, member 3	Yipf3	0.0373277	0.0373277	0.751835	-1.33008	KO down vs WT	25.2993	1
18338	1434025_at	---	---	0.0474315	0.0474315	0.752759	-1.32845	KO down vs WT	19.5952	1
22480	1438167_x_at	folliculin	Flcn	0.0225156	0.0225156	0.75321	-1.32765	KO down vs WT	42.9193	1
20973	1436660_at	ribosome binding protein 1	Rrbp1	0.0329555	0.0329555	0.753424	-1.32727	KO down vs WT	28.8523	1
40491	1456189_x_at	latent transforming growth factor beta binding protein 3	Ltbp3	0.0425135	0.0425135	0.753768	-1.32667	KO down vs WT	22.0328	1
36429	1452127_a_at	protein tyrosine phosphatase, non-receptor type 13	Ptpn13	0.00412103	0.00412103	0.753911	-1.32642	KO down vs WT	241.159	1
3557	1419219_at	cytochrome P450, family 4, subfamily f, polypeptide 18 /// similar to cytochrome	Cyp4f18 /// LOC100044439	0.0437871	0.0437871	0.754052	-1.32617	KO down vs WT	21.349	1
5630	1421317_x_at	myeloblastosis oncogene	Myb	0.035688	0.035688	0.754179	-1.32595	KO down vs WT	26.5297	1
19081	1434768_at	tripeptidyl peptidase I	Tpp1	0.0193951	0.0193951	0.75457	-1.32526	KO down vs WT	50.0642	1
42914	1458612_at	RIKEN cDNA A930006A01 gene	A930006A01Rik	0.0277123	0.0277123	0.755571	-1.3235	KO down vs WT	34.592	1
42520	1458218_s_at	phosphodiesterase 7A	Pde7a	0.00816168	0.00816168	0.756308	-1.32221	KO down vs WT	121.026	1
32103	1447790_at	---	---	0.0142408	0.0142408	0.756571	-1.32175	KO down vs WT	68.7246	1
35632	1451330_a_at	inositol polyphosphate-5-phosphatase B	Inpp5b	0.0487395	0.0487395	0.757222	-1.32062	KO down vs WT	19.0297	1
42186	1457884_at	RIKEN cDNA 4732496C06 gene	4732496C06Rik	0.0188847	0.0188847	0.757259	-1.32055	KO down vs WT	51.4577	1
37622	1453320_at	RIKEN cDNA 1700027A23 gene	1700027A23Rik	0.0435498	0.0435498	0.757399	-1.32031	KO down vs WT	21.4733	1
9866	1425553_s_at	huntingtin interacting protein 1 related	Hip1r	0.0387502	0.0387502	0.759198	-1.31718	KO down vs WT	24.3162	1
19774	1435461_at	membrane associated guanylate kinase, WW and PDZ domain containing 3	Magi3	0.0276347	0.0276347	0.75997	-1.31584	KO down vs WT	34.6934	1
20761	1436448_a_at	prostaglandin-endoperoxide synthase 1	Ptgs1	0.0139277	0.0139277	0.760079	-1.31565	KO down vs WT	70.3027	1
4399	1420073_s_at	---	---	0.00528838	0.00528838	0.760209	-1.31543	KO down vs WT	187.595	1
23862	1439549_at	proline rich Gla (G-carboxyglutamic acid) 3 (transmembrane)	Prrg3	0.00260125	0.00260125	0.760515	-1.3149	KO down vs WT	382.932	1
12563	1428250_at	G protein-coupled estrogen receptor 1	Gper	0.0198801	0.0198801	0.7608	-1.31441	KO down vs WT	48.8066	1
23339	1439026_at	transient receptor potential cation channel, subfamily M, member 3	Trpm3	0.0158489	0.0158489	0.761021	-1.31402	KO down vs WT	61.5997	1
42688	1458386_at	RIKEN cDNA C030009J22 gene	C030009J22Rik	0.0497363	0.0497363	0.761427	-1.31332	KO down vs WT	18.6188	1
40687	1456385_x_at	UBX domain protein 10	Ubxn10	0.0462241	0.0462241	0.763192	-1.31029	KO down vs WT	20.1456	1
2231	1417893_at	sideroflexin 3	Sfxn3	0.0470623	0.0470623	0.763706	-1.3094	KO down vs WT	19.7605	1
36398	1452096_s_at	RIKEN cDNA D230025D16 gene	D230025D16Rik	0.0484018	0.0484018	0.76399	-1.30892	KO down vs WT	19.1728	1
41260	1456958_at	RIKEN cDNA C230072F16 gene	C230072F16Rik	0.0289177	0.0289177	0.764449	-1.30813	KO down vs WT	33.0883	1
15910	1431597_a_at	nuclear receptor interacting protein 3	Nrip3	0.0191768	0.0191768	0.76502	-1.30716	KO down vs WT	50.6511	1
8909	1424596_s_at	LIM and cysteine-rich domains 1	Lmcd1	0.0307413	0.0307413	0.767035	-1.30372	KO down vs WT	31.0373	1
20250	1435937_at	serine palmitoyltransferase, long chain base subunit 2	Sptlc2	0.0305691	0.0305691	0.767095	-1.30362	KO down vs WT	31.2205	1
10058	1425745_a_at	transforming, acidic coiled-coil containing protein 2	Tacc2	0.0280118	0.0280118	0.767354	-1.30318	KO down vs WT	34.2064	1
2156	1417818_at	WW domain containing transcription regulator 1	Wwtr1	0.0349419	0.0349419	0.767624	-1.30272	KO down vs WT	27.1279	1
41932	1457630_at	---	---	0.0484315	0.0484315	0.768545	-1.30116	KO down vs WT	19.1601	1
18693	1434380_at	guanylate binding protein 6	Gbp6	0.00288228	0.00288228	0.768769	-1.30078	KO down vs WT	345.448	1
creteria: -1.3 downregulation and P<0.05
Up-regulated genes in Jmjd3-/- lung at E17.5
Column #	Probeset ID	Gene Title	Gene Symbol	p-value(tlung)	p-value(KO vs. WT)	Ratio(KO vs. WT)	Fold-Change(KO vs. WT)	Fold-Change(KO vs. WT) (Description)	F(tlung)	F(Error)
38051	1453749_at	RIKEN cDNA 2610507I01 gene	2610507I01Rik	0.00213173	0.00213173	7.11148	7.11148	KO up vs WT	467.602	1
25511	1441198_at	zinc finger protein 39	Zfp39	0.00748055	0.00748055	2.67534	2.67534	KO up vs WT	132.182	1
37435	1453133_at	solute carrier family 25 (mitochondrial carrier; adenine nucleotide translocator	Slc25a31	0.0174862	0.0174862	2.53996	2.53996	KO up vs WT	55.6924	1
4916	1420603_s_at	retinoic acid early transcript 1, alpha /// retinoic acid early transcript beta	Raet1a /// Raet1b /// Raet1c /// Raet1d /// Raet1e	0.0212787	0.0212787	2.45444	2.45444	KO up vs WT	45.5007	1
32633	1448326_a_at	cellular retinoic acid binding protein I	Crabp1	0.0461055	0.0461055	2.21988	2.21988	KO up vs WT	20.2012	1
6637	1422324_a_at	parathyroid hormone-like peptide	Pthlh	0.000796009	0.000796009	2.16547	2.16547	KO up vs WT	1254.77	1
19295	1434982_at	---	---	0.0126257	0.0126257	2.0581	2.0581	KO up vs WT	77.7066	1
22320	1438007_at	family with sequence similarity 19, member A2	Fam19a2	0.0117732	0.0117732	1.79474	1.79474	KO up vs WT	83.4419	1
33981	1449675_at	predicted gene, 231869 /// cyclin B1 /// predicted gene, EG434175 /// predicted	231869 /// Ccnb1 /// EG434175 /// EG667005 /// LOC635091	0.0270425	0.0270425	1.77768	1.77768	KO up vs WT	35.4857	1
1114	1416776_at	crystallin, mu	Crym	0.0412136	0.0412136	1.75581	1.75581	KO up vs WT	22.7744	1
21762	1437449_at	radical S-adenosyl methionine domain containing 1	Rsad1	0.0138385	0.0138385	1.74595	1.74595	KO up vs WT	70.7656	1
10970	1426657_s_at	predicted gene, EG666036 /// predicted gene, EG666422 /// predicted gene, EG6668	EG666036 /// EG666422 /// EG666875 /// EG668576 /// Phgdh	0.0364227	0.0364227	1.74146	1.74146	KO up vs WT	25.9646	1
45012	1460713_at	cDNA sequence BC048355	BC048355	0.032147	0.032147	1.73351	1.73351	KO up vs WT	29.6153	1
23165	1438852_x_at	minichromosome maintenance deficient 6 (MIS5 homolog, S. pombe) (S. cerevisiae)	Mcm6	0.0475651	0.0475651	1.72545	1.72545	KO up vs WT	19.536	1
13485	1429172_a_at	non-SMC condensin I complex, subunit G	Ncapg	0.0197519	0.0197519	1.69558	1.69558	KO up vs WT	49.1329	1
458	1416120_at	ribonucleotide reductase M2	Rrm2	0.00760091	0.00760091	1.66266	1.66266	KO up vs WT	130.065	1
10066	1425753_a_at	uracil DNA glycosylase	Ung	0.00813781	0.00813781	1.64199	1.64199	KO up vs WT	121.385	1
33663	1449356_at	ankyrin repeat and SOCs box-containing 5	Asb5	0.0360007	0.0360007	1.63715	1.63715	KO up vs WT	26.2864	1
14843	1430530_s_at	NmrA-like family domain containing 1	Nmral1	0.0173922	0.0173922	1.62845	1.62845	KO up vs WT	56.0013	1
3946	1419608_a_at	melanoma inhibitory activity 1	Mia1	0.0419661	0.0419661	1.61643	1.61643	KO up vs WT	22.3395	1
2183	1417845_at	claudin 6	Cldn6	0.0270137	0.0270137	1.61555	1.61555	KO up vs WT	35.5251	1
19367	1435054_at	essential meiotic endonuclease 1 homolog 1 (S. pombe)	Eme1	0.029184	0.029184	1.61222	1.61222	KO up vs WT	32.7728	1
2233	1417895_a_at	transmembrane protein 54	Tmem54	0.00235537	0.00235537	1.59863	1.59863	KO up vs WT	423.063	1
35840	1451538_at	SRY-box containing gene 9	Sox9	0.00299473	0.00299473	1.59045	1.59045	KO up vs WT	332.421	1
38313	1454011_a_at	replication protein A2	Rpa2	0.00954619	0.00954619	1.55307	1.55307	KO up vs WT	103.256	1
20534	1436221_at	immunoglobulin-like domain containing receptor 2	Ildr2	0.00403986	0.00403986	1.53865	1.53865	KO up vs WT	246.034	1
44776	1460477_at	family with sequence similarity 135, member B	Fam135b	0.0338137	0.0338137	1.53633	1.53633	KO up vs WT	28.0824	1
1823	1417485_at	integrin binding sialoprotein	Ibsp	0.00592792	0.00592792	1.53105	1.53105	KO up vs WT	167.195	1
33768	1449461_at	retinol binding protein 7, cellular	Rbp7	0.00767014	0.00767014	1.5273	1.5273	KO up vs WT	128.878	1
22368	1438055_at	retinoic acid receptor responder (tazarotene induced) 1	Rarres1	0.0262268	0.0262268	1.51874	1.51874	KO up vs WT	36.6356	1
38050	1453748_a_at	kinesin family member 23	Kif23	0.000229758	0.000229758	1.51602	1.51602	KO up vs WT	4350.9	1
23721	1439408_a_at	mediator complex subunit 1	Med1	0.0306516	0.0306516	1.50795	1.50795	KO up vs WT	31.1325	1
37778	1453476_at	RIKEN cDNA 1700060J05 gene	1700060J05Rik	0.019488	0.019488	1.50511	1.50511	KO up vs WT	49.8187	1
21833	1437520_a_at	nucleoporin 85	Nup85	0.0202376	0.0202376	1.5003	1.5003	KO up vs WT	47.918	1
11916	1427603_at	activating transcription factor 7 interacting protein 2	Atf7ip2	0.0255327	0.0255327	1.49118	1.49118	KO up vs WT	37.6719	1
22474	1438161_s_at	replication factor C (activator 1) 4	Rfc4	0.0107223	0.0107223	1.49073	1.49073	KO up vs WT	91.7666	1
7313	1423000_a_at	diacylglycerol kinase, epsilon	Dgke	0.0346064	0.0346064	1.48988	1.48988	KO up vs WT	27.4052	1
8441	1424128_x_at	aurora kinase B	Aurkb	0.0245134	0.0245134	1.48391	1.48391	KO up vs WT	39.3002	1
22328	1438015_at	dyskeratosis congenita 1, dyskerin homolog (human)	Dkc1	0.0126474	0.0126474	1.48303	1.48303	KO up vs WT	77.5707	1
32434	1448127_at	ribonucleotide reductase M1	Rrm1	0.0468854	0.0468854	1.48139	1.48139	KO up vs WT	19.8406	1
22768	1438455_at	poly(A) binding protein, cytoplasmic 4-like	Pabpc4l	0.0178845	0.0178845	1.47982	1.47982	KO up vs WT	54.4189	1
13659	1429346_a_at	centrosomal protein 72	Cep72	0.0373533	0.0373533	1.47889	1.47889	KO up vs WT	25.2809	1
14930	1430617_at	Opa interacting protein 5	Oip5	0.0335011	0.0335011	1.47367	1.47367	KO up vs WT	28.3583	1
31410	1447097_at	predicted gene, 100041986	100041986	0.0451279	0.0451279	1.47106	1.47106	KO up vs WT	20.6708	1
8486	1424173_at	transmembrane protein 48	Tmem48	0.00203715	0.00203715	1.46857	1.46857	KO up vs WT	489.382	1
1844	1417506_at	geminin	Gmnn	0.0478158	0.0478158	1.46821	1.46821	KO up vs WT	19.4258	1
5847	1421534_at	---	---	0.0113182	0.0113182	1.46744	1.46744	KO up vs WT	86.856	1
36385	1452083_a_at	praja1, RING-H2 motif containing	Pja1	0.0487275	0.0487275	1.46198	1.46198	KO up vs WT	19.0348	1
34414	1450112_a_at	growth arrest specific 2	Gas2	0.0200546	0.0200546	1.46183	1.46183	KO up vs WT	48.3688	1
21160	1436847_s_at	cell division cycle associated 8	Cdca8	0.0459052	0.0459052	1.46014	1.46014	KO up vs WT	20.2958	1
15202	1430889_a_at	thiopurine methyltransferase	Tpmt	0.0312486	0.0312486	1.45938	1.45938	KO up vs WT	30.5094	1
42676	1458374_at	expressed sequence C79407	C79407	0.0266207	0.0266207	1.45729	1.45729	KO up vs WT	36.0715	1
44228	1459928_at	ligand dependent nuclear receptor corepressor	Lcor	0.0466155	0.0466155	1.45719	1.45719	KO up vs WT	19.964	1
5577	1421264_at	butyrophilin related 1	Butr1	0.00467515	0.00467515	1.45325	1.45325	KO up vs WT	212.398	1
13583	1429270_a_at	synaptonemal complex central element protein 2	Syce2	0.0307087	0.0307087	1.45284	1.45284	KO up vs WT	31.0718	1
4719	1420406_at	paternally expressed 12	Peg12	0.0258174	0.0258174	1.45178	1.45178	KO up vs WT	37.2402	1
8491	1424178_at	transmembrane protein 38A	Tmem38a	0.0487128	0.0487128	1.45069	1.45069	KO up vs WT	19.041	1
8576	1424263_at	allograft inflammatory factor 1-like	Aif1l	0.00581516	0.00581516	1.4486	1.4486	KO up vs WT	170.466	1
34157	1449855_s_at	ubiquitin carboxyl-terminal esterase L3 (ubiquitin thiolesterase) /// ubiquitin	Uchl3 /// Uchl4	0.00970029	0.00970029	1.44125	1.44125	KO up vs WT	101.592	1
3253	1418915_at	methylmalonic aciduria cblC type, with homocystinuria	Mmachc	0.0416698	0.0416698	1.44122	1.44122	KO up vs WT	22.5088	1
31356	1447043_at	---	---	0.00953236	0.00953236	1.44	1.44	KO up vs WT	103.408	1
39179	1454877_at	SERTA domain containing 4	Sertad4	0.0259365	0.0259365	1.43686	1.43686	KO up vs WT	37.0623	1
44711	1460412_at	fibulin 7	Fbln7	0.0345027	0.0345027	1.43327	1.43327	KO up vs WT	27.492	1
11242	1426929_at	bruno-like 4, RNA binding protein (Drosophila)	Brunol4	0.00877319	0.00877319	1.43272	1.43272	KO up vs WT	112.486	1
18009	1433696_at	hematological and neurological expressed 1-like	Hn1l	0.0251986	0.0251986	1.43078	1.43078	KO up vs WT	38.1911	1
18422	1434109_at	SH3 domain binding glutamic acid-rich protein like 2	Sh3bgrl2	0.0259754	0.0259754	1.43011	1.43011	KO up vs WT	37.0046	1
35144	1450842_a_at	centromere protein A	Cenpa	0.024907	0.024907	1.43002	1.43002	KO up vs WT	38.6556	1
1136	1416798_a_at	non-metastatic cells 4, protein expressed in	Nme4	0.0228391	0.0228391	1.42868	1.42868	KO up vs WT	42.2903	1
25047	1440734_at	tau tubulin kinase 2	Ttbk2	0.00175444	0.00175444	1.42556	1.42556	KO up vs WT	568.483	1
40945	1456643_at	RIKEN cDNA 9230114K14 gene	9230114K14Rik	0.00118143	0.00118143	1.42476	1.42476	KO up vs WT	844.93	1
42639	1458337_at	---	---	0.0121444	0.0121444	1.42363	1.42363	KO up vs WT	80.8454	1
13766	1429453_a_at	mitochondrial ribosomal protein L55	Mrpl55	0.000737819	0.000737819	1.41705	1.41705	KO up vs WT	1353.85	1
19188	1434875_a_at	high mobility group nucleosomal binding domain 3	Hmgn3	0.027031	0.027031	1.41486	1.41486	KO up vs WT	35.5014	1
35747	1451445_at	uridine monophosphate synthetase	Umps	0.0474628	0.0474628	1.41462	1.41462	KO up vs WT	19.5813	1
12856	1428543_at	phosphoribosyl pyrophosphate amidotransferase	Ppat	0.0186647	0.0186647	1.41362	1.41362	KO up vs WT	52.0819	1
19940	1435627_x_at	predicted gene, 668321 /// MARCKS-like 1	668321 /// Marcksl1	0.0137237	0.0137237	1.41353	1.41353	KO up vs WT	71.3701	1
12310	1427997_at	NADH dehydrogenase (ubiquinone) 1 alpha subcomplex, assembly factor 4	Ndufaf4	0.0101925	0.0101925	1.41226	1.41226	KO up vs WT	96.6143	1
10966	1426653_at	similar to DNA replication licensing factor MCM3 (DNA polymerase alpha holoenzym	LOC100045677 /// Mcm3	0.030878	0.030878	1.41055	1.41055	KO up vs WT	30.8934	1
414	1416076_at	cyclin B1 /// predicted gene, EG434175 /// predicted gene, EG667005	Ccnb1 /// EG434175 /// EG667005	0.00310998	0.00310998	1.40915	1.40915	KO up vs WT	320.046	1
12881	1428568_at	RIKEN cDNA B230217C12 gene	B230217C12Rik	0.00312596	0.00312596	1.40818	1.40818	KO up vs WT	318.402	1
44283	1459983_at	inositol (myo)-1(or 4)-monophosphatase 2	Impa2	0.025244	0.025244	1.40666	1.40666	KO up vs WT	38.1197	1
32576	1448269_a_at	kelch-like 13 (Drosophila)	Klhl13	0.00271935	0.00271935	1.40542	1.40542	KO up vs WT	366.236	1
13677	1429364_at	RIKEN cDNA 4930579G24 gene	4930579G24Rik	0.0203269	0.0203269	1.40331	1.40331	KO up vs WT	47.701	1
12948	1428635_at	catechol-O-methyltransferase domain containing 1	Comtd1	0.00862862	0.00862862	1.40255	1.40255	KO up vs WT	114.396	1
32662	1448355_at	protease, serine, 16 (thymus)	Prss16	0.0272403	0.0272403	1.39843	1.39843	KO up vs WT	35.2173	1
12796	1428483_a_at	RIKEN cDNA 2610039C10 gene	2610039C10Rik	0.016922	0.016922	1.39772	1.39772	KO up vs WT	57.599	1
22186	1437873_at	zinc finger protein 799	Zfp799	0.0429389	0.0429389	1.39732	1.39732	KO up vs WT	21.7999	1
21933	1437620_x_at	aldehyde dehydrogenase 18 family, member A1	Aldh18a1	0.0382374	0.0382374	1.39656	1.39656	KO up vs WT	24.6622	1
14887	1430574_at	cyclin-dependent kinase inhibitor 3	Cdkn3	0.0451985	0.0451985	1.39504	1.39504	KO up vs WT	20.6362	1
21622	1437309_a_at	replication protein A1	Rpa1	0.0494074	0.0494074	1.39419	1.39419	KO up vs WT	18.7525	1
36082	1451780_at	B-cell linker	Blnk	0.00604419	0.00604419	1.39396	1.39396	KO up vs WT	163.95	1
4222	1419896_at	expressed sequence BB001228	BB001228	0.000141188	0.000141188	1.39388	1.39388	KO up vs WT	7081.28	1
4693	1420380_at	chemokine (C-C motif) ligand 2	Ccl2	0.0032433	0.0032433	1.39328	1.39328	KO up vs WT	306.829	1
7776	1423463_a_at	DNA segment, Chr 2, ERATO Doi 750, expressed	D2Ertd750e	0.0345803	0.0345803	1.39328	1.39328	KO up vs WT	27.427	1
27484	1443171_at	---	---	0.0366377	0.0366377	1.39295	1.39295	KO up vs WT	25.8036	1
38461	1454159_a_at	insulin-like growth factor binding protein 2	Igfbp2	0.0210171	0.0210171	1.39163	1.39163	KO up vs WT	46.0855	1
11407	1427094_at	polymerase (DNA directed), epsilon 2 (p59 subunit)	Pole2	0.014763	0.014763	1.39107	1.39107	KO up vs WT	66.2404	1
34188	1449886_a_at	translocase of inner mitochondrial membrane 9 homolog (yeast)	Timm9	0.0364002	0.0364002	1.38975	1.38975	KO up vs WT	25.9816	1
8749	1424436_at	phosphoribosylglycinamide formyltransferase	Gart	0.025595	0.025595	1.38801	1.38801	KO up vs WT	37.5766	1
6860	1422547_at	RAN binding protein 1	Ranbp1	0.0297753	0.0297753	1.3873	1.3873	KO up vs WT	32.0925	1
36908	1452606_at	meiotic nuclear divisions 1 homolog (S. cerevisiae)	Mnd1	0.0387484	0.0387484	1.38702	1.38702	KO up vs WT	24.3174	1
2277	1417939_at	RAD51 associated protein 1	Rad51ap1	0.00207151	0.00207151	1.38548	1.38548	KO up vs WT	481.24	1
2249	1417911_at	cyclin A2	Ccna2	0.0236939	0.0236939	1.38391	1.38391	KO up vs WT	40.711	1
45043	1460745_at	RIKEN cDNA A630038E17 gene, mRNA (cDNA clone IMAGE:4168121)	A630038E17Rik	0.0290886	0.0290886	1.38331	1.38331	KO up vs WT	32.8851	1
21564	1437251_at	cell division cycle associated 2	Cdca2	0.0156103	0.0156103	1.38161	1.38161	KO up vs WT	62.564	1
11595	1427282_a_at	frataxin	Fxn	0.00895056	0.00895056	1.37933	1.37933	KO up vs WT	110.227	1
23875	1439562_at	RIKEN cDNA F730047E07 gene	F730047E07Rik	0.0477211	0.0477211	1.37847	1.37847	KO up vs WT	19.4673	1
2365	1418027_at	exonuclease 1	Exo1	0.0400821	0.0400821	1.37804	1.37804	KO up vs WT	23.459	1
32087	1447774_x_at	RIKEN cDNA 5730469M10 gene	5730469M10Rik	0.035604	0.035604	1.37618	1.37618	KO up vs WT	26.5958	1
32237	1447924_at	nuclear casein kinase and cyclin-dependent kinase substrate 1	Nucks1	0.0130972	0.0130972	1.37581	1.37581	KO up vs WT	74.8556	1
37369	1453067_at	apoptosis-inducing, TAF9-like domain 1	Apitd1	0.00772346	0.00772346	1.37404	1.37404	KO up vs WT	127.978	1
21392	1437079_at	solute carrier family 18 (vesicular monoamine), member 2	Slc18a2	0.0357918	0.0357918	1.36989	1.36989	KO up vs WT	26.4485	1
3258	1418920_at	claudin 15	Cldn15	0.0103784	0.0103784	1.36976	1.36976	KO up vs WT	94.8562	1
33254	1448947_at	RIKEN cDNA 2810004N23 gene /// SET domain containing 6	2810004N23Rik /// Setd6	0.00915238	0.00915238	1.36959	1.36959	KO up vs WT	107.763	1
5525	1421212_at	ATP-binding cassette, sub-family C (CFTR/MRP), member 6	Abcc6	0.00976374	0.00976374	1.36853	1.36853	KO up vs WT	100.922	1
674	1416336_s_at	small nuclear ribonucleoprotein D1	Snrpd1	0.00625292	0.00625292	1.36779	1.36779	KO up vs WT	158.427	1
9438	1425125_at	oncoprotein induced transcript 3	Oit3	0.0230052	0.0230052	1.36657	1.36657	KO up vs WT	41.9742	1
8449	1424136_a_at	similar to peptidyl prolyl isomerase H /// peptidyl prolyl isomerase H	LOC433064 /// Ppih	0.0225139	0.0225139	1.36558	1.36558	KO up vs WT	42.9226	1
36626	1452324_at	plasmacytoma variant translocation 1	Pvt1	0.0200916	0.0200916	1.36539	1.36539	KO up vs WT	48.277	1
37177	1452875_at	HD domain containing 3	Hddc3	0.0161421	0.0161421	1.36492	1.36492	KO up vs WT	60.4539	1
16851	1432538_a_at	replication factor C (activator 1) 3	Rfc3	0.0195814	0.0195814	1.3617	1.3617	KO up vs WT	49.5738	1
39253	1454951_at	zinc finger protein 606	Zfp606	0.00463661	0.00463661	1.3617	1.3617	KO up vs WT	214.176	1
27750	1443437_at	---	---	0.00605903	0.00605903	1.36152	1.36152	KO up vs WT	163.545	1
20821	1436508_at	malectin	Mlec	0.0179231	0.0179231	1.36142	1.36142	KO up vs WT	54.2985	1
22906	1438593_at	---	---	0.00757158	0.00757158	1.36042	1.36042	KO up vs WT	130.575	1
13608	1429295_s_at	thyroid hormone receptor interactor 13	Trip13	0.0318793	0.0318793	1.36	1.36	KO up vs WT	29.8764	1
23078	1438765_at	DEAH (Asp-Glu-Ala-His) box polypeptide 33	Dhx33	0.0477541	0.0477541	1.35766	1.35766	KO up vs WT	19.4528	1
4269	1419943_s_at	cyclin B1	Ccnb1	0.0210173	0.0210173	1.35739	1.35739	KO up vs WT	46.0851	1
17959	1433646_at	mitochondrial ribosomal protein S27	Mrps27	0.0290395	0.0290395	1.35493	1.35493	KO up vs WT	32.9433	1
21557	1437244_at	growth arrest-specific 2 like 3	Gas2l3	0.0373559	0.0373559	1.35442	1.35442	KO up vs WT	25.279	1
14230	1429917_at	RIKEN cDNA 9030625N01 gene	9030625N01Rik	0.0398591	0.0398591	1.35411	1.35411	KO up vs WT	23.5986	1
4176	1419838_s_at	polo-like kinase 4 (Drosophila)	Plk4	0.00215445	0.00215445	1.35386	1.35386	KO up vs WT	462.656	1
23871	1439558_at	zinc finger protein 317	Zfp317	0.0311472	0.0311472	1.35332	1.35332	KO up vs WT	30.6135	1
13412	1429099_at	double homeobox B-like	Duxbl	0.0253967	0.0253967	1.35314	1.35314	KO up vs WT	37.8817	1
1796	1417458_s_at	CDC28 protein kinase regulatory subunit 2	Cks2	0.0306879	0.0306879	1.34729	1.34729	KO up vs WT	31.094	1
35045	1450743_s_at	synaptotagmin binding, cytoplasmic RNA interacting protein	Syncrip	0.0377103	0.0377103	1.34653	1.34653	KO up vs WT	25.0276	1
41126	1456824_at	zinc finger protein 612	Zfp612	0.0147716	0.0147716	1.34568	1.34568	KO up vs WT	66.201	1
8390	1424077_at	glycerophosphodiester phosphodiesterase domain containing 1	Gdpd1	0.044159	0.044159	1.34478	1.34478	KO up vs WT	21.1567	1
1036	1416698_a_at	CDC28 protein kinase 1b	Cks1b	0.0286993	0.0286993	1.34449	1.34449	KO up vs WT	33.3513	1
42279	1457977_at	RIKEN cDNA 2310005N01 gene (2310005N01Rik), mRNA	2310005N01Rik	0.0290286	0.0290286	1.34276	1.34276	KO up vs WT	32.9561	1
12266	1427953_at	Fanconi anemia, complementation group I	Fanci	0.0234873	0.0234873	1.34175	1.34175	KO up vs WT	41.0822	1
3443	1419105_at	nuclear receptor subfamily 1, group H, member 4	Nr1h4	0.0458362	0.0458362	1.34146	1.34146	KO up vs WT	20.3285	1
15893	1431580_at	RIKEN cDNA 4833421K07 gene	4833421K07Rik	0.016121	0.016121	1.34078	1.34078	KO up vs WT	60.535	1
2838	1418500_at	nucleosome assembly protein 1-like 3	Nap1l3	0.0124945	0.0124945	1.34008	1.34008	KO up vs WT	78.5386	1
34052	1449746_s_at	GLI pathogenesis-related 1 (glioma)	Glipr1	0.0426715	0.0426715	1.33957	1.33957	KO up vs WT	21.9458	1
13303	1428990_at	RIKEN cDNA 2310047K21 gene	2310047K21Rik	0.021365	0.021365	1.33952	1.33952	KO up vs WT	45.3108	1
32584	1448277_at	polymerase (DNA directed), delta 2, regulatory subunit	Pold2	0.00643631	0.00643631	1.33732	1.33732	KO up vs WT	153.87	1
26273	1441960_x_at	RIKEN cDNA 5730494M16 gene	5730494M16Rik	0.013279	0.013279	1.33723	1.33723	KO up vs WT	73.8104	1
8778	1424465_at	coiled-coil domain containing 58	Ccdc58	0.00552569	0.00552569	1.33676	1.33676	KO up vs WT	179.474	1
7769	1423456_at	basic leucine zipper and W2 domains 2	Bzw2	0.0220126	0.0220126	1.33664	1.33664	KO up vs WT	43.9341	1
34274	1449972_s_at	cDNA sequence BC018101 /// zinc finger protein 97	BC018101 /// Zfp97	0.0394932	0.0394932	1.33566	1.33566	KO up vs WT	23.8309	1
380	1416042_s_at	nuclear autoantigenic sperm protein (histone-binding)	Nasp	0.0121944	0.0121944	1.33301	1.33301	KO up vs WT	80.5082	1
1197	1416859_at	FK506 binding protein 3	Fkbp3	0.0309049	0.0309049	1.32973	1.32973	KO up vs WT	30.8652	1
10329	1426016_a_at	trophinin	Tro	0.0389492	0.0389492	1.32914	1.32914	KO up vs WT	24.1844	1
31392	1447079_at	---	---	0.0260944	0.0260944	1.32871	1.32871	KO up vs WT	36.829	1
16500	1432187_at	nucleoporin 43	Nup43	0.00639358	0.00639358	1.32532	1.32532	KO up vs WT	154.908	1
40481	1456179_at	expressed sequence AU019176	AU019176	0.0329514	0.0329514	1.32457	1.32457	KO up vs WT	28.8561	1
41686	1457384_at	---	---	0.00530016	0.00530016	1.32451	1.32451	KO up vs WT	187.175	1
490	1416152_a_at	splicing factor, arginine/serine-rich 3 (SRp20)	Sfrs3	0.0322768	0.0322768	1.32399	1.32399	KO up vs WT	29.4902	1
25275	1440962_at	solute carrier family 8 (sodium/calcium exchanger), member 3	Slc8a3	0.0086244	0.0086244	1.32301	1.32301	KO up vs WT	114.452	1
36186	1451884_a_at	LSM2 homolog, U6 small nuclear RNA associated (S. cerevisiae)	Lsm2	0.0465775	0.0465775	1.32097	1.32097	KO up vs WT	19.9815	1
23468	1439155_at	methyltransferase like 1	Mettl1	0.0377469	0.0377469	1.32076	1.32076	KO up vs WT	25.0019	1
2643	1418305_s_at	GAR1 ribonucleoprotein homolog (yeast)	Gar1	0.0277222	0.0277222	1.32007	1.32007	KO up vs WT	34.5792	1
39626	1455324_at	phosphatidylinositol-specific phospholipase C, X domain containing 2	Plcxd2	0.000818518	0.000818518	1.32006	1.32006	KO up vs WT	1220.22	1
27835	1443522_s_at	pleckstrin homology domain interacting protein	Phip	0.0195748	0.0195748	1.31917	1.31917	KO up vs WT	49.5911	1
38071	1453769_at	cytoskeleton associated protein 2-like	Ckap2l	0.0381738	0.0381738	1.31882	1.31882	KO up vs WT	24.7057	1
19253	1434940_x_at	regulator of G-protein signaling 19	Rgs19	0.019022	0.019022	1.31844	1.31844	KO up vs WT	51.0755	1
933	1416595_at	mitochondrial ribosomal protein S22	Mrps22	0.0142254	0.0142254	1.31756	1.31756	KO up vs WT	68.8006	1
18852	1434539_at	leucine rich repeat protein 3, neuronal	Lrrn3	0.0375182	0.0375182	1.31679	1.31679	KO up vs WT	25.1633	1
13573	1429260_at	RIKEN cDNA 1810014B01 gene	1810014B01Rik	0.0404004	0.0404004	1.31336	1.31336	KO up vs WT	23.2625	1
3591	1419253_at	methylenetetrahydrofolate dehydrogenase (NAD+ dependent), methenyltetrahydrofola	Mthfd2	0.0260168	0.0260168	1.31334	1.31334	KO up vs WT	36.9433	1
9584	1425271_at	proteasome (prosome, macropain) 26S subunit, ATPase 3, interacting protein	Psmc3ip	0.0103164	0.0103164	1.31333	1.31333	KO up vs WT	95.4356	1
44292	1459992_x_at	ceroid-lipofuscinosis, neuronal 8	Cln8	0.00608913	0.00608913	1.31128	1.31128	KO up vs WT	162.729	1
13526	1429213_at	RIKEN cDNA 2310030N02 gene	2310030N02Rik	0.0104239	0.0104239	1.31085	1.31085	KO up vs WT	94.4364	1
37337	1453035_at	limb and neural patterns	Lnp	0.0456884	0.0456884	1.30991	1.30991	KO up vs WT	20.3991	1
21270	1436957_at	gamma-aminobutyric acid (GABA) A receptor, subunit alpha 3	Gabra3	0.0259515	0.0259515	1.30853	1.30853	KO up vs WT	37.04	1
13619	1429306_at	leucine zipper and CTNNBIP1 domain containing	Lzic	0.0360261	0.0360261	1.30712	1.30712	KO up vs WT	26.2668	1
1068	1416730_at	RNA terminal phosphate cyclase-like 1	Rcl1	0.0130615	0.0130615	1.307	1.307	KO up vs WT	75.0641	1
44761	1460462_at	mediator of RNA polymerase II transcription, subunit 18 homolog (yeast)	Med18	0.035379	0.035379	1.30427	1.30427	KO up vs WT	26.7743	1
1112	1416774_at	WEE 1 homolog 1 (S. pombe)	Wee1	0.0458507	0.0458507	1.30407	1.30407	KO up vs WT	20.3217	1
34386	1450084_s_at	influenza virus NS1A binding protein	Ivns1abp	0.0496247	0.0496247	1.3036	1.3036	KO up vs WT	18.664	1
24257	1439944_at	---	---	0.0344655	0.0344655	1.30323	1.30323	KO up vs WT	27.5233	1
36941	1452639_at	ectonucleotide pyrophosphatase/phosphodiesterase 4	Enpp4	0.00734372	0.00734372	1.30301	1.30301	KO up vs WT	134.673	1
12374	1428061_at	histone aminotransferase 1	Hat1	0.0190796	0.0190796	1.30297	1.30297	KO up vs WT	50.9169	1
2286	1417948_s_at	interleukin enhancer binding factor 2	Ilf2	0.0302148	0.0302148	1.30254	1.30254	KO up vs WT	31.604	1
35431	1451129_at	calbindin 2	Calb2	0.0205039	0.0205039	1.30203	1.30203	KO up vs WT	47.2763	1
3689	1419351_a_at	lethal, Chr 7, Rinchik 6	l7Rn6	0.00602036	0.00602036	1.30175	1.30175	KO up vs WT	164.605	1
20507	1436194_at	PRELI domain containing 2	Prelid2	0.0391879	0.0391879	1.30123	1.30123	KO up vs WT	24.0281	1
25116	1440803_x_at	tachykinin receptor 3	Tacr3	0.0419362	0.0419362	1.30059	1.30059	KO up vs WT	22.3565	1
25866	1441553_at	PDS5, regulator of cohesion maintenance, homolog B (S. cerevisiae)	Pds5b	0.032324	0.032324	1.30018	1.30018	KO up vs WT	29.445	1
16206	1431893_a_at	prenyl (solanesyl) diphosphate synthase, subunit 1	Pdss1	0.025654	0.025654	1.30006	1.30006	KO up vs WT	37.4868	1
creteria: 1.3 upregulation and P<0.05
