# Supplementary material for: Stage-Dependent and Locus-Specific Role of Histone Demethylase Jumonji D3 (JMJD3) in the Embryonic Stages of Lung Development
Source: PLoS Genet. 2014 Jul 31;10(7):e1004524. doi: 10.1371/journal.pgen.1004524 (PMC4117460; doi:10.1371/journal.pgen.1004524)
Supplement: Table S3 — ChIP-Seq analysis of H3K4 and H3K27 methylation around +/− 5 kb of TSS. (XLSX) [file pgen.1004524.s010.xlsx]

## Sheet: Sheet1
Supplementary Table 3. ChIP-sequence Analysis of H3K4 and H3K27 Methylation around +/- 5 kb of TSS
Supplementary Table 3A. ChIP-sequence Analysis of H3K27 Methylation Upregulation
Gene.Symbol	Ensembl.ID	Description	Region.Analysed	KO	WT	Adjusted.Pvalue
ZBTB16	ENSMUSG00000066687	zinc finger and BTB domain containing 16	chr9:48582864-48592864	1084.43798740481	675.642409806402	9.7911313323667e-19
tsx	ENSMUSG00000031329	testis specific X-linked gene	chrX:99612186-99622186	133.308785196743	19.4662879175914	3.01411748444844e-18
TSPYL2	ENSMUSG00000041096	TSPY-like 2	chrX:147678200-147688200	186.052695861542	45.42133847438	7.80914253391307e-18
bcor	ENSMUSG00000040363	BCL6 interacting corepressor	chrX:11232013-11242013	281.687259154858	99.764725577656	8.6986913873928e-18
-	ENSMUSG00000082090		chrX:12390286-12400286	168.084990030676	45.42133847438	2.17292945262066e-14
-	ENSMUSG00000084450		chrX:90702838-90712838	143.741646646923	33.2549085258853	2.73583239039339e-14
-	ENSMUSG00000081414		chrX:99882355-99892355	156.492921752699	40.5547664949821	4.75967426737576e-14
-	ENSMUSG00000083213		chrX:99878296-99888296	130.990371541148	28.3883365464875	8.61433570757684e-14
-	ENSMUSG00000080923		chrX:90559613-90569613	122.875923746563	25.1439552268889	1.53436181661551e-13
-	ENSMUSG00000065536		chrX:147248930-147258930	102.010200846204	17.0330019278925	7.26393613556536e-13
Gm15698	ENSMUSG00000057534	predicted gene 15698	chr11:88778021-88788021	483.968850605568	269.283649526681	4.1972717757448e-12
-	ENSMUSG00000083605		chrX:99976412-99986412	112.443062296384	24.3328598969893	8.94694993715265e-12
-	ENSMUSG00000082759		chrX:90566179-90576179	125.773940816058	31.6327178660861	1.48197291231882e-11
-	ENSMUSG00000065602		chrX:147248062-147258062	97.3733735350125	17.8440972577921	1.51816202549819e-11
COIL	ENSMUSG00000081766	RIKEN cDNA 2210409E12 gene; coilin	chr11:88783747-88793747	475.854402810984	267.661458866882	1.40227866918145e-11
-	ENSMUSG00000072564		chr11:88783852-88793852	475.854402810984	267.661458866882	1.40227866918145e-11
rgmb	ENSMUSG00000048027	RGM domain family, member B	chr17:15526232-15536232	424.269698973983	229.539978361599	1.48896586061425e-11
gpr173	ENSMUSG00000056679	G-protein coupled receptor 173	chrX:147703827-147713827	140.26402616353	40.5547664949821	2.98223697122334e-11
-	ENSMUSG00000073019		chrX:99591694-99601694	110.704252054687	25.1439552268889	3.15386277082623e-11
-	ENSMUSG00000083474		chrX:147379228-147389228	103.7490110879	21.8995739072903	3.53047178099582e-11
IQSEC2	ENSMUSG00000041115	IQ motif and Sec7 domain 2	chrX:147479988-147489988	238.79660652634	103.009106897255	8.60168829141846e-11
GABRA5	ENSMUSG00000055078	gamma-aminobutyric acid (GABA) A receptor, subunit alpha 5	chr7:57372873-57382873	531.496330545277	317.94936932066	1.13991847751034e-10
-	ENSMUSG00000048593		chr11:88776222-88786222	419.632871662792	236.028741000796	3.63279116342556e-10
ZFX	ENSMUSG00000079509	zinc finger protein X-linked; similar to zinc finger protein	chrX:90371126-90381126	121.137113504867	34.8770991856846	1.09234154547284e-09
-	ENSMUSG00000073037		chrX:98248570-98258570	102.589804260102	25.1439552268889	1.18852437560047e-09
-	ENSMUSG00000038311		chr17:35757900-35767900	65.4951857705739	8.92204862889607	3.64450070555167e-09
2410080I02Rik	ENSMUSG00000044387	RIKEN cDNA 2410080I02 gene	chr19:23196997-23206997	528.598313475782	330.926894599054	6.02217056614022e-09
DSG2	ENSMUSG00000044393	desmoglein 2; similar to Dsg2 protein	chr18:20696117-20706117	527.439106647984	330.926894599054	7.2776214646377e-09
-	ENSMUSG00000083114		chrX:90230188-90240188	95.054959879417	23.5217645670896	7.61479295040068e-09
-	ENSMUSG00000084214		chrX:90578690-90588690	115.341079365878	34.8770991856846	1.01916714045605e-08
MAMLD1	ENSMUSG00000059401	mastermind-like domain containing 1	chrX:67305812-67315812	344.284427855937	191.418497856316	1.37399431905785e-08
LOC100045628	ENSMUSG00000033965	similar to X-linked PEST-containing transporter; solute carrier family 16 (monocarboxylic acid transporters), member 2	chrX:100019707-100029707	191.848730000531	83.5428189796632	1.95160969238594e-08
BCORL1	ENSMUSG00000036959	BCL6 co-repressor-like 1	chrX:44580985-44590985	179.097454894755	75.4318656806667	2.2521666351941e-08
-	ENSMUSG00000084584		chrX:147639717-147649717	82.8832881875404	19.4662879175914	4.7204522270346e-08
-	ENSMUSG00000065499		chrX:101542088-101552088	77.6668574624505	17.0330019278925	5.2883921159137e-08
-	ENSMUSG00000084378		chrX:163115366-163125366	72.4504267373605	14.5997159381936	5.61424527138665e-08
Nyx	ENSMUSG00000051228	nyctalopin	chrX:12618066-12628066	152.435697855406	60.8321497424732	8.51530739974932e-08
Gm6987	ENSMUSG00000081055	predicted gene 6987	chrX:90271579-90281579	126.933147643856	45.42133847438	1.13701392166713e-07
Gm6292	ENSMUSG00000082245	predicted gene 6292	chrX:101338568-101348568	80.5648745319449	19.4662879175914	1.29563112619965e-07
Magee2	ENSMUSG00000031224	melanoma antigen, family E, 2	chrX:101054986-101064986	110.124648640788	36.4992898454839	2.21792553028744e-07
LOC100046078	ENSMUSG00000081306	similar to SEC61 gamma	chrX:147447177-147457177	100.271390604507	30.8216225361864	2.18570983064975e-07
Frmpd3	ENSMUSG00000042425	FERM and PDZ domain containing 3	chrX:135723335-135733335	109.545045226889	36.4992898454839	2.63434044469429e-07
ARHGEF9	ENSMUSG00000025656	CDC42 guanine nucleotide exchange factor (GEF) 9	chrX:91394540-91404540	90.4181325682259	25.9550505567886	3.37933012878413e-07
NRP2	ENSMUSG00000025969	neuropilin 2	chr1:62632561-62642561	497.879332539141	324.438131959857	3.53981027485809e-07
XPNPEP2	ENSMUSG00000037005	X-prolyl aminopeptidase (aminopeptidase P) 2, membrane-bound	chrX:44348352-44358352	115.341079365878	40.5547664949821	3.80625031590825e-07
Armcx4	ENSMUSG00000049804	armadillo repeat containing, X-linked 4	chrX:130032901-130042901	101.430597432305	32.4438131959857	3.94998369576981e-07
-	ENSMUSG00000084007		chrX:90671014-90681014	78.8260642902482	20.2773832474911	4.88969073934112e-07
-	ENSMUSG00000067632		chrX:90671014-90681014	78.8260642902482	20.2773832474911	4.88969073934112e-07
apex2	ENSMUSG00000025269	apurinic/apyrimidinic endonuclease 2	chrX:145925560-145935560	92.1569428099226	27.5772412165878	5.03589395495402e-07
pfkfb1	ENSMUSG00000025271	6-phosphofructo-2-kinase/fructose-2,6-biphosphatase 1	chrX:145925637-145935637	92.1569428099226	27.5772412165878	5.03589395495402e-07
GLRA4	ENSMUSG00000018595	glycine receptor, alpha 4 subunit	chrX:132121085-132131085	79.985271118046	21.0884785773907	5.56508465652964e-07
Zdhhc9	ENSMUSG00000036985	similar to zinc finger, DHHC domain containing 9; zinc finger, DHHC domain containing 9	chrX:44448505-44458505	107.226631571294	36.4992898454839	5.72865769149243e-07
CXCR3	ENSMUSG00000050232	chemokine (C-X-C motif) receptor 3	chrX:97931827-97941827	147.219267130317	61.6432450723728	6.01910118352816e-07
-	ENSMUSG00000080995		chrX:90236538-90246538	96.7937701211136	30.8216225361864	7.45704226917432e-07
-	ENSMUSG00000081573		chrX:90179280-90189280	88.0997189126304	25.9550505567886	7.67418369877403e-07
AU015836	ENSMUSG00000055936	expressed sequence AU015836	chrX:90216378-90226378	90.9977359821248	27.5772412165878	7.52918402921956e-07
AU015836	ENSMUSG00000081044	expressed sequence AU015836	chrX:90216378-90226378	90.9977359821248	27.5772412165878	7.52918402921956e-07
CHRM3	ENSMUSG00000046159	cholinergic receptor, muscarinic 3, cardiac	chr13:10355049-10365049	501.936556436434	332.549085258853	8.8266418445643e-07
KCTD8	ENSMUSG00000037653	potassium channel tetramerisation domain containing 8	chr5:69615844-69625844	324.577911783375	192.229593186215	1.15860335705645e-06
Magee1	ENSMUSG00000031227	melanoma antigen, family E, 1	chrX:101318115-101328115	137.366009094036	56.776673092975	1.24052159569914e-06
PLS3	ENSMUSG00000016382	plastin 3 (T-isoform)	chrX:72122833-72132833	97.9529769489114	32.4438131959857	1.32993208468426e-06
Trex2	ENSMUSG00000031372	three prime repair exonuclease 2	chrX:69683050-69693050	102.010200846204	34.8770991856846	1.34922066030111e-06
CHRDL1	ENSMUSG00000031283	chordin-like 1	chrX:138635552-138645552	217.93088362598	112.74225085605	1.36458313588494e-06
CHIC1	ENSMUSG00000031327	cysteine-rich hydrophobic domain 1	chrX:99554275-99564275	190.109919758834	93.2759629384589	1.60928513872689e-06
Dmrtc1a	ENSMUSG00000031323	DMRT-like family C1a	chrX:99106406-99116406	56.2215311481918	10.5442392886954	1.60364263947715e-06
LOC100044633	ENSMUSG00000079317	similar to Chain A, The Crystal Structure Of The Bet3-Trs31-Sedlin Complex; trafficking protein particle complex 2	chrX:161779679-161789679	99.691787190608	34.066003855785	1.8661599357484e-06
Rnu6	ENSMUSG00000064876	U6 small nuclear RNA	chrX:100199198-100209198	84.0424950153382	25.1439552268889	1.99767530333494e-06
Smc1a	ENSMUSG00000041133	structural maintenance of chromosomes 1A	chrX:147352144-147362144	97.9529769489114	33.2549085258853	2.10662122409445e-06
Tmsb15a	ENSMUSG00000060726	thymosin beta 15a	chrX:131066625-131076625	82.3036847736415	24.3328598969893	2.22102416146928e-06
ofd1	ENSMUSG00000040586	oral-facial-digital syndrome 1 gene homolog (human)	chrX:161779660-161789660	99.1121837767092	34.066003855785	2.24426363026986e-06
Gm14544	ENSMUSG00000081133	predicted gene 14544	chrX:34185229-34195229	74.768840392956	20.2773832474911	2.29124001326617e-06
ampH	ENSMUSG00000021314	amphiphysin	chr13:18950836-18960836	427.747319457376	277.394602825678	2.46730582337946e-06
FAM120C	ENSMUSG00000025262	family with sequence similarity 120, member C	chrX:146679939-146689939	104.908217915698	38.1214805052832	3.11821012215654e-06
KLHL15	ENSMUSG00000043929	kelch-like 15 (Drosophila)	chrX:90482646-90492646	193.007936828328	97.3314395879571	3.22269509627417e-06
-	ENSMUSG00000080825		chrX:100199056-100209056	84.0424950153382	25.9550505567886	3.39903985365547e-06
ribC1	ENSMUSG00000025257	RIB43A domain with coiled-coils 1	chrX:147352011-147362011	96.2141667072147	33.2549085258853	3.85597700184841e-06
-	ENSMUSG00000083032		chr9:78170151-78180151	428.906526285174	281.450079475176	4.77958932375184e-06
GJB1	ENSMUSG00000047797	gap junction protein, beta 1	chrX:97574097-97584097	158.811335408294	74.6207703507671	5.23749183077132e-06
-	ENSMUSG00000068176		chrX:12530514-12540514	79.985271118046	24.3328598969893	5.22436677232577e-06
-	ENSMUSG00000055048		chr7:57250323-57260323	361.672530272904	227.9177877018	5.42776019540343e-06
-	ENSMUSG00000083889		chrX:101362833-101372833	89.2589257404281	30.0105272062868	6.46811364160498e-06
Gabrg3	ENSMUSG00000055026	gamma-aminobutyric acid (GABA) A receptor, subunit gamma 3	chr7:57250207-57260207	361.672530272904	228.728883031699	6.56707798708573e-06
-	ENSMUSG00000082137		chrX:101476700-101486700	64.3359789427761	16.2219065979928	6.8285244821429e-06
-	ENSMUSG00000073014		chrX:101476703-101486703	64.3359789427761	16.2219065979928	6.8285244821429e-06
1700011M02Rik	ENSMUSG00000079476	predicted gene 9112; RIKEN cDNA 1700011M02 gene	chrX:99106624-99116624	54.4827209064951	11.355334618595	7.15024404308215e-06
Gm14816	ENSMUSG00000082505	predicted gene 14816	chrX:95885493-95895493	106.067424743496	40.5547664949821	7.51292428558008e-06
ST6GAL2	ENSMUSG00000024172	beta galactoside alpha 2,6 sialyltransferase 2	chr17:54916736-54926736	381.958649759365	245.761884959592	7.54923386264231e-06
-	ENSMUSG00000067230		chrX:146680595-146690595	103.169407674001	38.9325758351828	8.16565880656332e-06
-	ENSMUSG00000080818		chrX:12530637-12540637	78.2464608763493	24.3328598969893	9.81240451015438e-06
TMEM200A	ENSMUSG00000049420	RIKEN cDNA C030003D03 gene	chr10:25763468-25773468	427.167716043478	283.883365464875	1.01465183413532e-05
4930519F16Rik	ENSMUSG00000031325	RIKEN cDNA 4930519F16 gene	chrX:99454324-99464324	73.6096335651583	21.8995739072903	1.11429277022512e-05
MRPL30	ENSMUSG00000082996	predicted gene 11945; predicted gene 6238; mitochondrial ribosomal protein L30	chrX:100580225-100590225	57.9603413898884	13.7886206082939	1.34826578067676e-05
-	ENSMUSG00000084330		chrX:131068362-131078362	78.8260642902482	25.1439552268889	1.34748550001723e-05
XKR4	ENSMUSG00000051951	X Kell blood group precursor related family member 4	chr1:3656429-3666429	324.577911783375	202.773832474911	1.46546111558664e-05
-	ENSMUSG00000083019		chrX:99961135-99971135	77.0872540485516	24.3328598969893	1.49683556624807e-05
-	ENSMUSG00000065716		chrX:165035004-165045004	88.0997189126304	30.8216225361864	1.50371899325015e-05
AWAT2	ENSMUSG00000031220	acyl-CoA wax alcohol acyltransferase 2	chrX:96610281-96620281	85.201701843136	29.1994318763871	1.60063608949859e-05
TRPC5	ENSMUSG00000041710	transient receptor potential cation channel, subfamily C, member 5	chrX:139929548-139939548	369.207374653589	239.273122320394	1.7014241976557e-05
-	ENSMUSG00000083948		chrX:147880871-147890871	87.5201154987315	30.8216225361864	1.82570690627872e-05
Hdac8	ENSMUSG00000067567	histone deacetylase 8	chrX:98703078-98713078	86.9405120848326	30.8216225361864	2.24796884998452e-05
Vsnl1	ENSMUSG00000054459	visinin-like 1	chr12:11457921-11467921	386.595477070556	255.495028918387	2.64161379671842e-05
ZCCHC16	ENSMUSG00000071679	zinc finger, CCHC domain containing 16	chrX:139930275-139940275	368.62777123969	240.895312980194	2.64188538618466e-05
gpc4	ENSMUSG00000031119	glypican 4; similar to Glypican 4	chrX:48404879-48414879	161.709352477789	81.1095329899642	2.65944429104442e-05
COIL	ENSMUSG00000033983	RIKEN cDNA 2210409E12 gene; coilin	chr11:88785025-88795025	271.834001118577	163.841256639728	2.68037691947402e-05
-	ENSMUSG00000082783		chrX:99016080-99026080	73.6096335651583	23.5217645670896	3.18096765665157e-05
CNGA2	ENSMUSG00000005864	cyclic nucleotide gated channel alpha 2	chrX:68239569-68249569	119.39830326317	52.7211964434768	3.85474636113225e-05
-	ENSMUSG00000076127		chrX:70271656-70281656	95.634563293316	37.3103851753836	4.02090532980888e-05
AFF2	ENSMUSG00000031189	AF4/FMR2 family, member 2	chrX:65615996-65625996	312.406240091498	197.907260495513	4.28315560727283e-05
1700008I05Rik	ENSMUSG00000058252	RIKEN cDNA 1700008I05 gene	chrX:131035154-131045154	78.2464608763493	26.7661458866882	4.28181744677841e-05
D330045A20Rik	ENSMUSG00000042498	RIKEN cDNA D330045A20 gene	chrX:134821731-134831731	99.1121837767092	39.7436711650825	4.39355154978671e-05
ZCCHC13	ENSMUSG00000031330	zinc finger, CCHC domain containing 13	chrX:99828308-99838308	88.6793223265293	33.2549085258853	4.62584002969129e-05
Irak1	ENSMUSG00000031392	interleukin-1 receptor-associated kinase 1	chrX:70271635-70281635	95.054959879417	37.3103851753836	4.75322523447836e-05
GPM6B	ENSMUSG00000031342	glycoprotein m6b	chrX:161578016-161588016	193.587540242227	106.253488216853	4.77590953264976e-05
1700080O16Rik	ENSMUSG00000031118	RIKEN cDNA 1700080O16 gene	chrX:48212399-48222399	109.545045226889	47.0435291341793	5.53494644357351e-05
-	ENSMUSG00000083781		chrX:97435712-97445712	109.545045226889	47.0435291341793	5.53494644357351e-05
alaS2	ENSMUSG00000025270	aminolevulinic acid synthase 2, erythroid	chrX:145883163-145893163	57.3807379759895	15.4108112680932	5.75914782708002e-05
Olfr1324	ENSMUSG00000048173	olfactory receptor 1324	chrX:46666121-46676121	63.1767721149784	18.6551925876918	6.08593539858466e-05
P2RY4	ENSMUSG00000044359	pyrimidinergic receptor P2Y, G-protein coupled, 4	chrX:96792588-96802588	108.96544181299	47.0435291341793	6.41472460125534e-05
-	ENSMUSG00000083744		chrX:101526194-101536194	74.1892369790572	25.1439552268889	6.59861824176779e-05
-	ENSMUSG00000079482		chrX:98265160-98275160	156.492921752699	80.2984376600646	6.984158191702e-05
MAMDC2	ENSMUSG00000033207	MAM domain containing 2	chr19:23510495-23520495	246.911054320925	148.430445371635	6.9943734389778e-05
AWAT1	ENSMUSG00000015665	acyl-CoA wax alcohol acyltransferase 1	chrX:96769966-96779966	98.5325803628103	40.5547664949821	7.52216376440033e-05
-	ENSMUSG00000073051		chrX:95604193-95614193	135.627198852339	65.698721721871	7.59953155736742e-05
-	ENSMUSG00000081699		chrX:159117549-159127549	77.6668574624505	27.5772412165878	8.02878713505084e-05
egln3	ENSMUSG00000035105	EGL nine homolog 3 (C. elegans)	chr12:55120418-55130418	242.853830423632	145.997159381936	8.44885173129027e-05
-	ENSMUSG00000082360		chrX:162368541-162378541	84.0424950153382	31.6327178660861	8.72038061383186e-05
htr2c	ENSMUSG00000041380	5-hydroxytryptamine (serotonin) receptor 2C	chrX:142203881-142213881	294.438534260633	187.363021206817	9.75728138111106e-05
GABRA3	ENSMUSG00000031343	gamma-aminobutyric acid (GABA) A receptor, subunit alpha 3	chrX:68904454-68914454	115.920682779777	52.7211964434768	9.8667715765847e-05
TMEM164	ENSMUSG00000047045	transmembrane protein 164	chrX:137922774-137932774	87.5201154987315	34.066003855785	9.85542137554856e-05
-	ENSMUSG00000065542		chrX:68508832-68518832	78.2464608763493	28.3883365464875	0.000102782001401216
Pnma5	ENSMUSG00000050424	paraneoplastic antigen family 5	chrX:69284823-69294823	111.863458882485	50.2879104537778	0.000110290473662084
Pnma3	ENSMUSG00000046287	paraneoplastic antigen MA3	chrX:69312507-69322507	113.022665710282	51.0990057836775	0.000111210503605049
-	ENSMUSG00000081029		chrX:136544078-136554078	65.4951857705739	21.0884785773907	0.00012186453148064
Gria3	ENSMUSG00000001986	glutamate receptor, ionotropic, AMPA3 (alpha 3)	chrX:37640755-37650755	190.689523172733	107.875678876652	0.000142504451149632
-	ENSMUSG00000065425		chrX:101576898-101586898	86.3609086709337	34.066003855785	0.000142908340583311
ABCB7	ENSMUSG00000031333	ATP-binding cassette, sub-family B (MDR/TAP), member 7	chrX:100611550-100621550	83.4628916014393	32.4438131959857	0.000158976182563044
-	ENSMUSG00000077650		chrX:72133803-72143803	74.1892369790572	26.7661458866882	0.00016441987893192
-	ENSMUSG00000083789		chrX:91409520-91419520	45.209066284113	10.5442392886954	0.000173087338926488
-	ENSMUSG00000083438		chrX:90920839-90930839	49.845893595304	12.9775252783943	0.000179664771806805
Rab39b	ENSMUSG00000031202	RAB39B, member RAS oncogene family	chrX:71825945-71835945	68.3932028400683	23.5217645670896	0.000189453614273296
Mageb7-ps	ENSMUSG00000082450	predicted gene 7197	chrX:82646963-82656963	39.992635559023	8.11095329899642	0.000190380197734591
-	ENSMUSG00000076371		chrX:162368102-162378102	85.201701843136	34.066003855785	0.000200710327651616
-	ENSMUSG00000083603		chrX:94742601-94752601	62.5971687010795	20.2773832474911	0.000206792036667035
-	ENSMUSG00000070138		chrX:68510028-68520028	74.768840392956	27.5772412165878	0.0002065861489493
2610018G03Rik	ENSMUSG00000031112	RIKEN cDNA 2610018G03 gene	chrX:47081025-47091025	132.729181782844	66.5098170517707	0.000208648496282444
-	ENSMUSG00000084281		chrX:81127606-81137606	59.6991516315851	18.6551925876918	0.000208323753184601
Gpr165	ENSMUSG00000031210	G protein-coupled receptor 165	chrX:92911245-92921245	75.9280472207538	28.3883365464875	0.00021442856436627
RS1	ENSMUSG00000031293	retinoschisis (X-linked, juvenile) 1 (human)	chrX:156107118-156117118	82.3036847736415	32.4438131959857	0.000220550279003083
-	ENSMUSG00000079965		chrX:102042732-102052732	42.8906526285174	9.73314395879571	0.000222375654589489
-	ENSMUSG00000081597		chrX:12642992-12652992	179.677058308654	101.386916237455	0.000227749184876152
Pak3	ENSMUSG00000031284	p21 protein (Cdc42/Rac)-activated kinase 3	chrX:138759959-138769959	124.035130574361	60.8321497424732	0.000240535763567666
Gm4906	ENSMUSG00000069038	predicted gene 4906	chrX:10479781-10489781	53.3235140786973	15.4108112680932	0.000256304671930897
-	ENSMUSG00000077309		chrX:67386793-67396793	64.3359789427761	21.8995739072903	0.00028882170377076
BMX	ENSMUSG00000031377	BMX non-receptor tyrosine kinase	chrX:159597298-159607298	86.9405120848326	36.4992898454839	0.000369840327865067
eda	ENSMUSG00000059327	similar to EDA-A1; ectodysplasin-A	chrX:96173325-96183325	121.137113504867	60.0210544125735	0.000388278955729051
-	ENSMUSG00000081635		chrX:139740695-139750695	78.8260642902482	31.6327178660861	0.000446119878811064
PLP1	ENSMUSG00000031425	proteolipid protein (myelin) 1	chrX:132164115-132174115	87.5201154987315	37.3103851753836	0.000450217085401613
-	ENSMUSG00000080394		chrX:158087661-158097661	89.838529154327	38.9325758351828	0.000465354909485633
CD40LG	ENSMUSG00000031132	CD40 ligand	chrX:53553927-53563927	74.768840392956	29.1994318763871	0.000473520830790476
Armcx6	ENSMUSG00000050394	similar to Armadillo repeat containing, X-linked 6; armadillo repeat containing, X-linked 6	chrX:130092776-130102776	94.4753564655181	42.1769571547814	0.000487299841396549
-	ENSMUSG00000083049		chrX:100944201-100954201	54.4827209064951	17.0330019278925	0.000495701754208491
Gpr143	ENSMUSG00000025333	G protein-coupled receptor 143	chrX:148117702-148127702	117.659493021473	58.3988637527743	0.000514837729691284
FATE1	ENSMUSG00000053593	fetal and adult testis expressed 1	chrX:68220706-68230706	78.2464608763493	31.6327178660861	0.000518841864473965
NPY2R	ENSMUSG00000028004	neuropeptide Y receptor Y2	chr3:82628999-82638999	264.299156737891	171.141114608825	0.000517476708367736
UPRT	ENSMUSG00000073016	uracil phosphoribosyltransferase (FUR1) homolog (S. cerevisiae)	chrX:100680501-100690501	79.4056677041471	32.4438131959857	0.000528169807947643
BC065397	ENSMUSG00000082214	cDNA sequence BC065397	chrX:132144276-132154276	67.8135994261694	25.1439552268889	0.00053374511963689
NAP1L2	ENSMUSG00000082229	nucleosome assembly protein 1-like 2	chrX:99384359-99394359	183.734282205946	107.875678876652	0.000567293806103586
PRRG3	ENSMUSG00000033361	proline rich Gla (G-carboxyglutamic acid) 3 (transmembrane)	chrX:68210741-68220741	122.875923746563	62.4543404022725	0.000567541892899941
Ogt	ENSMUSG00000034160	O-linked N-acetylglucosamine (GlcNAc) transferase (UDP-N-acetylglucosamine:polypeptide-N-acetylglucosaminyl transferase)	chrX:97837779-97847779	97.3733735350125	44.6102431444803	0.000573902066676861
ZDHHC15	ENSMUSG00000033906	zinc finger, DHHC domain containing 15	chrX:100868522-100878522	85.201701843136	36.4992898454839	0.000593379287427415
-	ENSMUSG00000079149		chr8:12830142-12840142	132.729181782844	69.7541983713692	0.000600309394010145
-	ENSMUSG00000081280		chrX:99534549-99544549	77.6668574624505	31.6327178660861	0.00060877221618057
-	ENSMUSG00000083839		chrX:81679546-81689546	43.4702560424163	11.355334618595	0.00062962324463426
6530401D17Rik	ENSMUSG00000048040	RIKEN cDNA 6530401D17 gene; RIKEN cDNA 2900062L11 gene	chrX:131335188-131345188	59.1195482176862	20.2773832474911	0.000666285072453046
Gm7209	ENSMUSG00000043396	predicted gene 7209	chrX:163885114-163895114	41.7314458007196	10.5442392886954	0.000673128687552001
Gm7209	ENSMUSG00000084014	predicted gene 7209	chrX:163885114-163895114	41.7314458007196	10.5442392886954	0.000673128687552001
TMEM27	ENSMUSG00000015401	transmembrane protein 27	chrX:159427935-159437935	84.6220984292371	36.4992898454839	0.000695011184074123
frmd3	ENSMUSG00000049122	FERM domain containing 3	chr4:73479665-73489665	202.281591450711	123.286490144746	0.000718203530612602
RBM41	ENSMUSG00000031433	RNA binding motif protein 41	chrX:135339915-135349915	65.4951857705739	24.3328598969893	0.000732739740021159
HSD17B10	ENSMUSG00000025260	hydroxysteroid (17-beta) dehydrogenase 10	chrX:147337617-147347617	148.958077372013	82.7317236497635	0.000800743936387563
PDK3	ENSMUSG00000035232	pyruvate dehydrogenase kinase, isoenzyme 3	chrX:90079814-90089814	74.1892369790572	30.0105272062868	0.000806992241319862
A630033H20Rik	ENSMUSG00000054293	RIKEN cDNA A630033H20 gene	chrX:103347334-103357334	58.5399448037873	20.2773832474911	0.000806440480036781
MED12	ENSMUSG00000079487	mediator of RNA polymerase II transcription, subunit 12 homolog (yeast)	chrX:97471749-97481749	75.3484438068549	30.8216225361864	0.000825499285839492
PASD1	ENSMUSG00000073130	PAS domain containing 1	chrX:68180158-68190158	55.6419277342929	18.6551925876918	0.000850955964062077
PCDH11X	ENSMUSG00000034755	protocadherin 11 X-linked	chrX:116402271-116412271	191.848730000531	115.986632175649	0.000881371038349092
taz	ENSMUSG00000009995	tafazzin	chrX:70530482-70540482	78.8260642902482	33.2549085258853	0.000889545603977877
SASH3	ENSMUSG00000031101	SAM and SH3 domain containing 3	chrX:44386089-44396089	111.863458882485	55.9655777630753	0.00089513216216668
1700011M02Rik	ENSMUSG00000079479	predicted gene 9112; RIKEN cDNA 1700011M02 gene	chrX:98905354-98915354	39.4130321451241	9.73314395879571	0.00089405396153144
Plac1	ENSMUSG00000061082	placental specific protein 1	chrX:49354032-49364032	103.7490110879	50.2879104537778	0.000913603185990308
Itm2a	ENSMUSG00000031239	integral membrane protein 2A	chrX:103601079-103611079	82.3036847736415	35.6881945155843	0.000939414860051786
DGAT2L6	ENSMUSG00000067597	diacylglycerol O-acyltransferase 2-like 6	chrX:96722557-96732557	84.6220984292371	37.3103851753836	0.000966517379744762
SMARCA1	ENSMUSG00000031099	SWI/SNF related, matrix associated, actin dependent regulator of chromatin, subfamily a, member 1	chrX:44132601-44142601	130.410768127249	69.7541983713692	0.00100481102633189
KCNE1L	ENSMUSG00000057263	potassium voltage-gated channel, Isk-related family, member 1-like	chrX:137547393-137557393	248.070261148722	161.407970650029	0.00100921107478547
ARHGEF4	ENSMUSG00000037509	Rho guanine nucleotide exchange factor (GEF) 4	chr1:34741306-34751306	203.440798278508	125.719776134445	0.00101248767630823
CD99L2	ENSMUSG00000035776	CD99 antigen-like 2	chrX:67748201-67758201	91.5773393960237	42.1769571547814	0.00103100117919452
MAGED1	ENSMUSG00000025151	melanoma antigen, family D, 1	chrX:90789744-90799744	96.2141667072147	45.42133847438	0.00105138920865023
-	ENSMUSG00000076011		chrX:137980368-137990368	65.4951857705739	25.1439552268889	0.00109244481996496
A730008H23Rik	ENSMUSG00000044783	RIKEN cDNA 6430706D22 gene; similar to RIKEN cDNA 6430706D22 gene; RIKEN cDNA A730008H23 gene	chr1:90103691-90113691	246.331450907026	160.596875320129	0.00112390051892752
Med14	ENSMUSG00000064127	mediator complex subunit 14	chrX:11914032-11924032	74.1892369790572	30.8216225361864	0.00114488785993729
PHF8	ENSMUSG00000041229	PHD finger protein 8	chrX:146856388-146866388	68.9728062539672	27.5772412165878	0.00121459888534556
-	ENSMUSG00000083805		chrX:99497150-99507150	96.7937701211136	46.2324338042796	0.00121211565023985
-	ENSMUSG00000083499		chrX:43620961-43630961	44.6294628702141	12.9775252783943	0.00122266878690606
Otud6a	ENSMUSG00000051582	OTU domain containing 6A	chrX:96626732-96636732	58.5399448037873	21.0884785773907	0.00122259773104956
-	ENSMUSG00000082602		chrX:130957358-130967358	70.132013081765	28.3883365464875	0.00124203966379427
ATP11C	ENSMUSG00000062949	ATPase, class VI, type 11C	chrX:56745596-56755596	64.915582356675	25.1439552268889	0.0012955751472516
Gm2820	ENSMUSG00000071690	predicted gene 2820	chrX:130088271-130098271	82.3036847736415	36.4992898454839	0.00130026681136843
grpr	ENSMUSG00000031364	gastrin releasing peptide receptor	chrX:158888752-158898752	105.487821329597	52.7211964434768	0.00137198476043524
-	ENSMUSG00000081896		chrX:54001516-54011516	67.2339960122706	26.7661458866882	0.00138609628135052
Dmrtc1b	ENSMUSG00000073027	DMRT-like family C1b	chrX:98905623-98915623	38.2538253173263	9.73314395879571	0.00138579340501102
NHS	ENSMUSG00000059493	Nance-Horan syndrome (human)	chrX:157498835-157508835	165.186972961182	97.3314395879571	0.00142896873675643
-	ENSMUSG00000083263		chrX:99842446-99852446	57.9603413898884	21.0884785773907	0.00147886395029215
LOC100044478	ENSMUSG00000079480	similar to protein (peptidyl-prolyl cis/trans isomerase) NIMA-interacting, 4 (parvulin); predicted gene 11196; protein (peptidyl-prolyl cis/trans isomerase) NIMA-interacting, 4 (parvulin); similar to Peptidyl-prolyl cis-trans isomerase NIMA-interacting 4 (Rotamase Pin4) (PPIase Pin4); predicted gene 6851	chrX:98317215-98327215	81.7240813597427	36.4992898454839	0.00151851882441462
HEATR7B1	ENSMUSG00000079429	similar to hCG2012694	chr1:90053202-90063202	242.274227009734	158.97468466033	0.0015665630016287
nr0b1	ENSMUSG00000025056	nuclear receptor subfamily 0, group B, member 1	chrX:82439494-82449494	176.199437825261	106.253488216853	0.00156966587596495
-	ENSMUSG00000081463		chrX:138017715-138027715	74.1892369790572	31.6327178660861	0.00161879942829272
Fam123b	ENSMUSG00000050332	family with sequence similarity 123, member B	chrX:91642543-91652543	66.6543925983717	26.7661458866882	0.00164439640917348
GPR64	ENSMUSG00000031298	G protein-coupled receptor 64	chrX:155729795-155739795	186.052695861542	114.36444151585	0.00171303103710809
-	ENSMUSG00000084205		chrX:134699832-134709832	108.96544181299	55.9655777630753	0.00176897929816989
6530401D17Rik	ENSMUSG00000048355	RIKEN cDNA 6530401D17 gene; RIKEN cDNA 2900062L11 gene	chrX:131374731-131384731	107.806234985192	55.1544824331757	0.00177895057017172
ASB12	ENSMUSG00000031204	ankyrin repeat and SOCS box-containing 12	chrX:91675848-91685848	57.3807379759895	21.0884785773907	0.00177420843171888
-	ENSMUSG00000081625		chrX:146501441-146511441	121.137113504867	64.8876263919714	0.00177980172654726
Tro	ENSMUSG00000025272	trophinin	chrX:145993299-146003299	154.174508097103	90.0315816188603	0.00192689315490697
-	ENSMUSG00000084637		chrX:147321025-147331025	111.863458882485	58.3988637527743	0.00196061957225097
Olfr1326-ps1	ENSMUSG00000043715	olfactory receptor 1326, pseudogene 1	chrX:70819294-70829294	55.6419277342929	20.2773832474911	0.00202857910960464
-	ENSMUSG00000083936		chrX:96527411-96537411	44.6294628702141	13.7886206082939	0.00206045992561077
ARMCX2	ENSMUSG00000033436	armadillo repeat containing, X-linked 2	chrX:130150360-130160360	80.5648745319449	36.4992898454839	0.00207536088868969
Vma21	ENSMUSG00000073131	similar to RIKEN cDNA 2610030H06 gene; RIKEN cDNA 2610030H06 gene	chrX:68063644-68073644	103.7490110879	52.7211964434768	0.00207456493896855
-	ENSMUSG00000081703		chrX:101145504-101155504	56.8011345620906	21.0884785773907	0.00213102902201923
Gpr119	ENSMUSG00000051209	G-protein coupled receptor 119	chrX:44914105-44924105	87.5201154987315	41.3658618248818	0.00214539046027716
IL1RAPL1	ENSMUSG00000052372	interleukin 1 receptor accessory protein-like 1	chrX:84363364-84373364	93.3161496377203	45.42133847438	0.00215073148929141
klf8	ENSMUSG00000041649	Kruppel-like factor 8	chrX:148573761-148583761	89.838529154327	42.988052484681	0.00214729647893718
fam70a	ENSMUSG00000036502	family with sequence similarity 70, member A	chrX:34492024-34502024	244.01303725143	162.219065979928	0.00220900673630693
-	ENSMUSG00000083026		chrX:137302223-137312223	73.0300301512594	31.6327178660861	0.00223564596566977
-	ENSMUSG00000076066		chrX:92440536-92450536	53.9031174925962	19.4662879175914	0.00230084443492429
-	ENSMUSG00000076214		chrX:48662142-48672142	66.6543925983717	27.5772412165878	0.00236666165000943
MTCP1	ENSMUSG00000079529	mature T-cell proliferation 1	chrX:71664263-71674263	66.6543925983717	27.5772412165878	0.00236666165000943
MTCP1	ENSMUSG00000031200	mature T-cell proliferation 1	chrX:71664308-71674308	66.6543925983717	27.5772412165878	0.00236666165000943
CYSLTR1	ENSMUSG00000052821	cysteinyl leukotriene receptor 1	chrX:102801398-102811398	60.2787550454839	23.5217645670896	0.00238259156949219
BHLHB9	ENSMUSG00000072964	basic helix-loop-helix domain containing, class B9	chrX:131227217-131237217	55.062324320394	20.2773832474911	0.00237950577821449
-	ENSMUSG00000072913		chrX:146177126-146187126	55.062324320394	20.2773832474911	0.00237950577821449
GSPT2	ENSMUSG00000071723	G1 to S phase transition 2	chrX:90883788-90893788	157.072525166598	93.2759629384589	0.00241829060125066
-	ENSMUSG00000076398		chrX:96578816-96588816	57.3807379759895	21.8995739072903	0.00261331690541774
-	ENSMUSG00000082915		chrX:163326610-163336610	57.3807379759895	21.8995739072903	0.00261331690541774
TLR7	ENSMUSG00000044583	toll-like receptor 7	chrX:162669633-162679633	63.7563755288772	25.9550505567886	0.0026078963482347
ARHGAP6	ENSMUSG00000031355	Rho GTPase activating protein 6	chrX:164135326-164145326	219.669693867677	143.563873392237	0.00273033969003746
-	ENSMUSG00000082968		chrX:47869314-47879314	59.6991516315851	23.5217645670896	0.00283439707545932
Rnu1a1	ENSMUSG00000077406	U1b1 small nuclear RNA; U1b6 small nuclear RNA; U1b2 small nuclear RNA; U1a1 small nuclear RNA	chrX:71826691-71836691	59.6991516315851	23.5217645670896	0.00283439707545932
EIF1AY	ENSMUSG00000067194	eukaryotic translation initiation factor 1A, Y-linked	chrX:154711352-154721352	62.0175652871806	25.1439552268889	0.00300131953464749
-	ENSMUSG00000084180		chrX:163413559-163423559	47.5274799397085	16.2219065979928	0.00312862648883449
Dnase1l1	ENSMUSG00000019088	deoxyribonuclease 1-like 1	chrX:70530057-70540057	76.5076506346527	34.8770991856846	0.00314148996354501
ADAMTS9	ENSMUSG00000030022	a disintegrin-like and metallopeptidase (reprolysin type) with thrombospondin type 1 motif, 9	chr6:92903996-92913996	218.510487039879	143.563873392237	0.00325724208344657
BRCC3	ENSMUSG00000031201	BRCA1/BRCA2-containing complex, subunit 3	chrX:71664348-71674348	66.6543925983717	28.3883365464875	0.00330461573824264
PHKA2	ENSMUSG00000031295	phosphorylase kinase alpha 2	chrX:155841271-155851271	137.366009094036	79.487342330165	0.00340855139755634
LOC637851	ENSMUSG00000082262	similar to heterogeneous nuclear ribonucleoprotein A3	chrX:67452683-67462683	68.9728062539672	30.0105272062868	0.0034242907449479
Zfp185	ENSMUSG00000031351	zinc finger protein 185	chrX:69235102-69245102	205.179608520205	133.019634103541	0.0034387495752882
-	ENSMUSG00000081933		chrX:81964157-81974157	55.062324320394	21.0884785773907	0.00354803961418896
Gm10499	ENSMUSG00000073403	similar to MHC class I antigen precursor; predicted gene 10499	chr17:35748976-35758976	183.734282205946	115.986632175649	0.00356673633774098
ITGB1BP2	ENSMUSG00000031312	integrin beta 1 binding protein 2	chrX:97646853-97656853	56.2215311481918	21.8995739072903	0.00369281504526704
ids	ENSMUSG00000035847	iduronate 2-sulfatase	chrX:66620640-66630640	78.2464608763493	36.4992898454839	0.00369846999271773
-	ENSMUSG00000083393		chrX:155359828-155369828	51.0051004231018	18.6551925876918	0.00369344278392635
SNX12	ENSMUSG00000046032	sorting nexin 12	chrX:97420268-97430268	82.8832881875404	39.7436711650825	0.00373159106475454
-	ENSMUSG00000083223		chrX:131329911-131339911	52.1643072508996	19.4662879175914	0.00387356833636166
-	ENSMUSG00000082556		chrX:47283590-47293590	68.3932028400683	30.0105272062868	0.00400902267048053
Rnu6	ENSMUSG00000065825	U6 small nuclear RNA	chrX:11002443-11012443	98.5325803628103	51.0990057836775	0.00402631419018825
-	ENSMUSG00000077453		chrX:137726815-137736815	69.5524096678661	30.8216225361864	0.0040672568188748
-	ENSMUSG00000084491		chrX:12485404-12495404	95.054959879417	48.6657197939785	0.00412510465130375
GABRQ	ENSMUSG00000031344	gamma-aminobutyric acid (GABA) A receptor, subunit theta	chrX:69072898-69082898	220.828900695475	146.808254711835	0.00419692799750451
PDZD4	ENSMUSG00000002006	PDZ domain containing 4	chrX:70072689-70082689	209.816435831396	137.886206082939	0.00423968578353749
Abcd1	ENSMUSG00000031378	ATP-binding cassette, sub-family D (ALD), member 1	chrX:69964317-69974317	88.0997189126304	43.7991478145807	0.00424861945991982
NAA10	ENSMUSG00000031388	ARD1 homolog A, N-acetyltransferase (S. cerevisiae)	chrX:70169608-70179608	76.5076506346527	35.6881945155843	0.00424184998824504
mecp2	ENSMUSG00000031393	methyl CpG binding protein 2	chrX:70333356-70343356	82.3036847736415	39.7436711650825	0.0042954067867895
Gm7768	ENSMUSG00000081622	predicted gene 7768; predicted gene 7870	chrX:73704305-73714305	66.6543925983717	29.1994318763871	0.00462764225686884
LOC100047367	ENSMUSG00000075184	predicted gene 9032; hypothetical protein LOC100047367	chr10:43276842-43286842	175.040230997463	110.308964866351	0.00468235702171738
Zc4h2	ENSMUSG00000035062	zinc finger, C4H2 domain containing	chrX:91856228-91866228	67.8135994261694	30.0105272062868	0.00468957236974053
TSPAN7	ENSMUSG00000058254	tetraspanin 7	chrX:9637117-9647117	88.6793223265293	44.6102431444803	0.0049095950371448
TSC22D3	ENSMUSG00000031431	TSC22 domain family, member 3	chrX:135941886-135951886	206.918418761902	136.26401542314	0.00492964069948158
Gm41	ENSMUSG00000080069	predicted gene 41	chrX:82593564-82603564	60.2787550454839	25.1439552268889	0.00493605020651515
Lhfpl1	ENSMUSG00000041700	lipoma HMGIC fusion partner-like 1	chrX:140590262-140600262	61.4379618732817	25.9550505567886	0.00506578705022184
OPN1MW	ENSMUSG00000031394	opsin 1 (cone pigments), medium-wave-sensitive (color blindness, deutan)	chrX:70375184-70385184	141.423232991328	84.3539143095628	0.00526720177004884
Fam122b	ENSMUSG00000036022	family with sequence similarity 122, member B	chrX:49509425-49519425	68.3932028400683	30.8216225361864	0.00557646294808723
-	ENSMUSG00000082778		chrX:147281084-147291084	57.3807379759895	23.5217645670896	0.00557184401828917
-	ENSMUSG00000082172		chrX:103603927-103613927	89.2589257404281	45.42133847438	0.0055936711402646
-	ENSMUSG00000076286		chrX:100313993-100323993	38.8334287312252	12.1664299484946	0.00561262522417797
CLDN2	ENSMUSG00000047230	claudin 2	chrX:135142192-135152192	88.0997189126304	44.6102431444803	0.00562472179193651
prps2	ENSMUSG00000025742	phosphoribosyl pyrophosphate synthetase 2	chrX:162721804-162731804	111.283855468586	61.6432450723728	0.00568451476649458
Gm9097	ENSMUSG00000081230	predicted gene 9097	chrX:97999009-98009009	85.7813052570348	42.988052484681	0.00568683955312409
-	ENSMUSG00000081018		chrX:135136469-135146469	85.7813052570348	42.988052484681	0.00568683955312409
Rnu1a1	ENSMUSG00000064806	U1b1 small nuclear RNA; U1b6 small nuclear RNA; U1b2 small nuclear RNA; U1a1 small nuclear RNA	chrX:44469913-44479913	71.8708233234616	33.2549085258853	0.0056832147386973
1810030O07Rik	ENSMUSG00000044148	RIKEN cDNA 1810030O07 gene	chrX:11825526-11835526	73.0300301512594	34.066003855785	0.00571443788673207
Gm4859	ENSMUSG00000031320	predicted gene 4833; predicted gene 9616; predicted gene 13680; predicted gene 4859; predicted gene 8729; predicted gene 8231; ribosomal protein S4, X-linked	chrX:98387040-98397040	83.4628916014393	41.3658618248818	0.00571241518843168
-	ENSMUSG00000084271		chrX:70526374-70536374	74.1892369790572	34.8770991856846	0.0057196000541285
-	ENSMUSG00000077858		chrX:12022321-12032321	77.6668574624505	37.3103851753836	0.0057477990717985
-	ENSMUSG00000084003		chrX:147797330-147807330	52.1643072508996	20.2773832474911	0.00576162939123215
Gm14477	ENSMUSG00000078345	predicted gene 14478; predicted gene 14482; predicted gene 14477; predicted gene 14476; predicted gene 14475; similar to 1700012L04Rik protein; predicted gene 14479; predicted gene, OTTMUSG00000016789	chrX:10451183-10461183	42.8906526285174	14.5997159381936	0.00575910060149735
ZRSR2	ENSMUSG00000031370	zinc finger (CCCH type), RNA binding motif and serine/arginine rich 2	chrX:159297703-159307703	59.6991516315851	25.1439552268889	0.00575772283177759
Olfr544	ENSMUSG00000043925	olfactory receptor 544	chr7:102353939-102363939	159.390938822193	98.9536302477564	0.00584705502035156
-	ENSMUSG00000081689		chrX:100124703-100134703	63.1767721149784	27.5772412165878	0.0060980301370611
-	ENSMUSG00000083379		chrX:147098374-147108374	44.0498594563152	15.4108112680932	0.00611721538568361
Spin4	ENSMUSG00000071722	spindlin family, member 4	chrX:91224401-91234401	64.3359789427761	28.3883365464875	0.0061509476416803
-	ENSMUSG00000082755		chrX:72235334-72245334	55.6419277342929	22.71066923719	0.00629263973358052
ARMCX3	ENSMUSG00000049047	armadillo repeat containing, X-linked 3; hypothetical protein LOC100044266; predicted gene 9299	chrX:130097971-130107971	66.6543925983717	30.0105272062868	0.00630789976719426
BCAP31	ENSMUSG00000002015	B-cell receptor-associated protein 31	chrX:69963892-69973892	85.201701843136	42.988052484681	0.00641048069334512
Ssr4	ENSMUSG00000002014	signal sequence receptor, delta	chrX:70034782-70044782	85.201701843136	42.988052484681	0.00641048069334512
IGSF1	ENSMUSG00000031111	immunoglobulin superfamily, member 1	chrX:46037376-46047376	68.9728062539672	31.6327178660861	0.00639835239882725
Frmpd4	ENSMUSG00000049176	FERM and PDZ domain containing 4	chrX:163916336-163926336	56.8011345620906	23.5217645670896	0.00643732528307576
IGBP1	ENSMUSG00000031221	immunoglobulin (CD79A) binding protein 1	chrX:96692078-96702078	80.5648745319449	39.7436711650825	0.00650195629150532
F630028O10Rik	ENSMUSG00000078122	RIKEN cDNA F630028O10 gene	chrX:92439636-92449636	50.4254970092029	19.4662879175914	0.00650232996910496
slc9a7	ENSMUSG00000037341	solute carrier family 9 (sodium/hydrogen exchanger), member 7	chrX:19443723-19453723	165.766576375081	104.631297557054	0.00660638032209217
TMSB4X	ENSMUSG00000049775	thymosin, beta 4, X chromosome; similar to thymosin beta-4	chrX:162548266-162558266	95.054959879417	50.2879104537778	0.00670088077511501
Gm7060	ENSMUSG00000082964	predicted gene 7060	chrX:91037436-91047436	51.5847038370007	20.2773832474911	0.00670939895439339
Gm5069	ENSMUSG00000055676	predicted gene 5069	chr1:182162225-182172225	172.721817341867	110.308964866351	0.0067329719883595
OPHN1	ENSMUSG00000031214	oligophrenin 1	chrX:95088704-95098704	91.5773393960237	47.8546244640789	0.00690252500950767
Arr3	ENSMUSG00000060890	arrestin 3, retinal	chrX:96803216-96813216	91.5773393960237	47.8546244640789	0.00690252500950767
-	ENSMUSG00000081440		chr3:100537621-100547621	140.843629577429	85.1650096394625	0.00688820827634133
-	ENSMUSG00000082733		chrX:148556886-148566886	52.7439106647984	21.0884785773907	0.0069117257041141
GPRASP2	ENSMUSG00000072966	G protein-coupled receptor associated sorting protein 2	chrX:131180420-131190420	90.4181325682259	47.0435291341793	0.00694698185022047
Rnu6	ENSMUSG00000065943	U6 small nuclear RNA	chrX:157453343-157463343	89.2589257404281	46.2324338042796	0.00701158638252103
-	ENSMUSG00000081806		chrX:97256729-97266729	47.5274799397085	17.8440972577921	0.00705723320528084
Rnu6	ENSMUSG00000065733	U6 small nuclear RNA	chrX:102847738-102857738	47.5274799397085	17.8440972577921	0.00705723320528084
C1galt1c1	ENSMUSG00000048970	C1GALT1-specific chaperone 1	chrX:34874736-34884736	64.915582356675	29.1994318763871	0.00715360482162618
SDR16C5	ENSMUSG00000028236	short chain dehydrogenase/reductase family 16C, member 5	chr4:3941810-3951810	142.582439819125	86.7872002992617	0.00732199613392914
-	ENSMUSG00000071680		chrX:137654118-137664118	55.062324320394	22.71066923719	0.00731160134376403
-	ENSMUSG00000083273		chrX:137654123-137664123	55.062324320394	22.71066923719	0.00731160134376403
-	ENSMUSG00000084142		chrX:98376376-98386376	75.3484438068549	36.4992898454839	0.00742241921641916
-	ENSMUSG00000081886		chrX:96782728-96792728	56.2215311481918	23.5217645670896	0.00746146724312614
Tex11	ENSMUSG00000009670	testis expressed gene 11	chrX:97257386-97267386	49.845893595304	19.4662879175914	0.00761168711103269
-	ENSMUSG00000081972		chrX:130072935-130082935	81.7240813597427	41.3658618248818	0.0083896427011283
-	ENSMUSG00000083830		chrX:82518431-82528431	20.2861194864609	3.24438131959857	0.00839777988380742
ZMYM3	ENSMUSG00000031310	zinc finger, MYM-type 3	chrX:97618568-97628568	78.2464608763493	38.9325758351828	0.0084751537667216
-	ENSMUSG00000082031		chrX:135787746-135797746	73.6096335651583	35.6881945155843	0.0085316820905733
-	ENSMUSG00000081976		chrX:101765857-101775857	42.8906526285174	15.4108112680932	0.00867182401496954
Pcyt1b	ENSMUSG00000035246	phosphate cytidylyltransferase 1, choline, beta isoform	chrX:89902582-89912582	48.1070833536074	18.6551925876918	0.0087143629141878
Rps6ka3	ENSMUSG00000031309	ribosomal protein S6 kinase polypeptide 3	chrX:154549412-154559412	48.1070833536074	18.6551925876918	0.0087143629141878
Nhsl2	ENSMUSG00000079481	NHS-like 2; novel similar to human Nance-Horan syndrome protein (RP11-262D11.5)	chrX:98275407-98285407	90.4181325682259	47.8546244640789	0.00878826028333452
Rnu11	ENSMUSG00000077303	U11 small nuclear RNA	chrX:97440457-97450457	89.2589257404281	47.0435291341793	0.00888853272031629
ZCCHC5	ENSMUSG00000047686	zinc finger, CCHC domain containing 5	chrX:103038268-103048268	89.2589257404281	47.0435291341793	0.00888853272031629
Gm3227	ENSMUSG00000084683	predicted gene 3227	chrX:135983625-135993625	60.2787550454839	26.7661458866882	0.00918078113433192
Mtm1	ENSMUSG00000031337	X-linked myotubular myopathy gene 1	chrX:67470584-67480584	82.3036847736415	42.1769571547814	0.00925815229254741
OCRL	ENSMUSG00000001173	oculocerebrorenal syndrome of Lowe	chrX:44152065-44162065	61.4379618732817	27.5772412165878	0.00926506620807695
-	ENSMUSG00000081709		chrX:130581518-130591518	62.5971687010795	28.3883365464875	0.00935216516531079
-	ENSMUSG00000083763		chrX:99425424-99435424	63.7563755288772	29.1994318763871	0.00943188279918185
Itpkb	ENSMUSG00000038855	inositol 1,4,5-trisphosphate 3-kinase B	chr1:182162151-182172151	170.403403686272	110.308964866351	0.00950808448281692
-	ENSMUSG00000080740		chrX:135055846-135065846	37.0946184895286	12.1664299484946	0.00952299512710345
-	ENSMUSG00000065719		chrX:131618869-131628869	66.0747891844728	30.8216225361864	0.00954438156654153
Gm15032	ENSMUSG00000081568	predicted gene 15032	chrX:137864270-137874270	66.0747891844728	30.8216225361864	0.00954438156654153
rap2c	ENSMUSG00000050029	similar to RAP2C, member of RAS oncogene family; RAP2C, member of RAS oncogene family	chrX:47257645-47267645	67.2339960122706	31.6327178660861	0.00956735774996466
-	ENSMUSG00000081461		chrX:11609189-11619189	74.1892369790572	36.4992898454839	0.00956715637055613
-	ENSMUSG00000057869		chrX:11609189-11619189	74.1892369790572	36.4992898454839	0.00956715637055613
Gm9785	ENSMUSG00000043661	predicted gene 9785	chrX:99723798-99733798	68.3932028400683	32.4438131959857	0.00956931898586224
ACE2	ENSMUSG00000015405	angiotensin I converting enzyme (peptidyl-dipeptidase A) 2	chrX:159478486-159488486	69.5524096678661	33.2549085258853	0.00955692787402024
Gm4989	ENSMUSG00000080769	predicted gene 4989	chrX:70814678-70824678	56.2215311481918	24.3328598969893	0.0101591709187025
Gm8909	ENSMUSG00000073402	predicted gene 8909	chr17:35771575-35781575	146.639663716418	91.6537722786596	0.0101912517044559
Idh3g	ENSMUSG00000002010	isocitrate dehydrogenase 3 (NAD+), gamma	chrX:70034585-70044585	84.0424950153382	43.7991478145807	0.0102693299193568
-	ENSMUSG00000081993		chrX:147900928-147910928	48.6866867675063	19.4662879175914	0.0103551095369518
-	ENSMUSG00000081680		chrX:10017592-10027592	58.5399448037873	25.9550505567886	0.0104088720713711
EDA2R	ENSMUSG00000034457	ectodysplasin A2 isoform receptor	chrX:93574891-93584891	58.5399448037873	25.9550505567886	0.0104088720713711
LOC677317	ENSMUSG00000032418	predicted gene 7049; similar to NADP-dependent malic enzyme (NADP-ME) (Malic enzyme 1); malic enzyme 1, NADP(+)-dependent, cytosolic	chr9:86487913-86497913	153.594904683204	97.3314395879571	0.0104253136339116
-	ENSMUSG00000081341		chrX:56392785-56402785	43.4702560424163	16.2219065979928	0.0105173923219093
-	ENSMUSG00000077199		chrX:100268040-100278040	59.6991516315851	26.7661458866882	0.0105054367172814
Rnu6	ENSMUSG00000064428	U6 small nuclear RNA	chrX:158489602-158499602	49.845893595304	20.2773832474911	0.0106110464169762
-	ENSMUSG00000082322		chrX:100086464-100096464	32.4577911783375	9.73314395879571	0.0106181748479756
-	ENSMUSG00000080582		chrX:146143702-146153702	75.9280472207538	38.1214805052832	0.0106865160345994
Fam50a	ENSMUSG00000001962	family with sequence similarity 50, member A	chrX:70560748-70570748	63.1767721149784	29.1994318763871	0.0106963105126538
-	ENSMUSG00000083133		chrX:98027393-98037393	63.1767721149784	29.1994318763871	0.0106963105126538
-	ENSMUSG00000079318		chrX:161701335-161711335	74.768840392956	37.3103851753836	0.0107190324091677
polA1	ENSMUSG00000006678	polymerase (DNA directed), alpha 1	chrX:89879874-89889874	65.4951857705739	30.8216225361864	0.0108010400967132
LOC100045639	ENSMUSG00000082890	similar to 60S ribosomal protein; predicted gene 15014	chrX:137457839-137467839	67.8135994261694	32.4438131959857	0.0108409583723125
-	ENSMUSG00000079274		chr6:137409649-137419649	162.288955891688	104.631297557054	0.0110038931883153
VSIG4	ENSMUSG00000044206	V-set and immunoglobulin domain containing 4	chrX:92491157-92501157	36.5150150756297	12.1664299484946	0.0111998987480232
Gm3227	ENSMUSG00000084645	predicted gene 3227	chrX:134995983-135005983	54.4827209064951	23.5217645670896	0.0114713809295118
ELAVL4	ENSMUSG00000028546	ELAV (embryonic lethal, abnormal vision, Drosophila)-like 4 (Hu antigen D)	chr4:109844746-109854746	164.027766133384	106.253488216853	0.0114606443030074
BGN	ENSMUSG00000031375	biglycan	chrX:69731355-69741355	147.798870544215	93.2759629384589	0.011614578775459
-	ENSMUSG00000043195		chrX:70814645-70824645	55.6419277342929	24.3328598969893	0.0116542451697013
GJA1	ENSMUSG00000050953	gap junction protein, alpha 1	chr10:56060745-56070745	183.734282205946	122.475394814846	0.0118528308465504
FOXR2	ENSMUSG00000071665	forkhead box R2	chrX:148454502-148464502	77.6668574624505	39.7436711650825	0.0119899346240179
LOC100044212	ENSMUSG00000041624	hypothetical protein LOC100044212; guanylate cyclase 1, soluble, alpha 2	chr9:3527354-3537354	117.659493021473	69.7541983713692	0.0120529301352219
IL13RA1	ENSMUSG00000017057	interleukin 13 receptor, alpha 1	chrX:32538553-32548553	87.5201154987315	47.0435291341793	0.0123509804918583
-	ENSMUSG00000080974		chrX:90863519-90873519	66.0747891844728	31.6327178660861	0.012357629770909
XKRX	ENSMUSG00000031258	X Kell blood group precursor related X linked	chrX:129503278-129513278	96.2141667072147	53.5322917733764	0.0124089286156539
Rnu1a1	ENSMUSG00000064553	U1b1 small nuclear RNA; U1b6 small nuclear RNA; U1b2 small nuclear RNA; U1a1 small nuclear RNA	chrX:102785361-102795361	50.4254970092029	21.0884785773907	0.0124956168227373
Stard8	ENSMUSG00000031216	START domain containing 8	chrX:95240384-95250384	114.18187253808	67.3209123816703	0.012668491220907
-	ENSMUSG00000064665		chrX:146875532-146885532	52.7439106647984	22.71066923719	0.0130195005979863
1700011L22Rik	ENSMUSG00000031682	RIKEN cDNA 1700011L22 gene	chr8:82139642-82149642	132.729181782844	81.9206283198639	0.0130308369559436
MAGEH1	ENSMUSG00000047238	melanoma antigen, family H, 1	chrX:148373291-148383291	79.4056677041471	41.3658618248818	0.0132714934200546
Gja6	ENSMUSG00000055691	gap junction protein, alpha 6	chrX:156246157-156256157	56.2215311481918	25.1439552268889	0.0136147642418581
Nrk	ENSMUSG00000052854	Nik related kinase	chrX:134255795-134265795	169.823800272373	111.931155526151	0.0136433205770129
-	ENSMUSG00000081017		chrX:133865112-133875112	33.0373945922364	10.5442392886954	0.0138935328320986
MAGEA9	ENSMUSG00000046301	melanoma antigen, family A, 9	chrX:69117087-69127087	41.1518423868208	15.4108112680932	0.0138934011002716
msn	ENSMUSG00000031207	moesin	chrX:92293761-92303761	71.2912199095627	35.6881945155843	0.0138861080268888
RPL36AL	ENSMUSG00000079435	predicted gene 8697; similar to large subunit ribosomal protein L36a; predicted gene 11970; predicted gene 10077; similar to ribosomal protein L36a; predicted gene 2718; predicted gene 10316; predicted gene 8001; predicted gene 6525; predicted gene 9409; ribosomal protein L36A; ribosomal protein L36A-like	chrX:129927004-129937004	71.2912199095627	35.6881945155843	0.0138861080268888
-	ENSMUSG00000082291		chrX:137264971-137274971	85.7813052570348	46.2324338042796	0.0139992193380245
-	ENSMUSG00000082223		chrX:136676341-136686341	64.3359789427761	30.8216225361864	0.0140910983961651
5430427O19Rik	ENSMUSG00000025058	RIKEN cDNA 5430427O19 gene	chrX:82118073-82128073	48.6866867675063	20.2773832474911	0.0143533507618772
C1QTNF2	ENSMUSG00000046491	C1q and tumor necrosis factor related protein 2	chr11:43312729-43322729	156.492921752699	101.386916237455	0.0143698434973839
GPRASP1	ENSMUSG00000043384	G protein-coupled receptor associated sorting protein 1	chrX:131084097-131094097	83.4628916014393	44.6102431444803	0.0143756426957715
Rnu1a1	ENSMUSG00000064416	U1b1 small nuclear RNA; U1b6 small nuclear RNA; U1b2 small nuclear RNA; U1a1 small nuclear RNA	chrX:146720210-146730210	25.5025502115509	6.48876263919714	0.0147671176102806
Gm4799	ENSMUSG00000071151	predicted gene 4799; TAF10 RNA polymerase II, TATA box binding protein (TBP)-associated factor	chr10:82379143-82389143	172.142213927969	114.36444151585	0.0150121059632916
-	ENSMUSG00000082598		chrX:158612017-158622017	43.4702560424163	17.0330019278925	0.0150185608331019
ATP7A	ENSMUSG00000033792	ATPase, Cu++ transporting, alpha polypeptide	chrX:102224995-102234995	52.1643072508996	22.71066923719	0.0151364156965816
SHROOM2	ENSMUSG00000045180	shroom family member 2	chrX:148105181-148115181	77.6668574624505	40.5547664949821	0.0151228655600947
-	ENSMUSG00000066418		chrX:138096554-138106554	53.3235140786973	23.5217645670896	0.0153436349937226
-	ENSMUSG00000084103		chrX:54012271-54022271	75.3484438068549	38.9325758351828	0.0153921595949763
-	ENSMUSG00000081240		chrX:99028669-99038669	54.4827209064951	24.3328598969893	0.0155553010608561
-	ENSMUSG00000081796		chrX:90795288-90805288	73.0300301512594	37.3103851753836	0.0156761841761729
USP9X	ENSMUSG00000031010	ubiquitin specific peptidase 9, X chromosome	chrX:12223457-12233457	70.7116164956638	35.6881945155843	0.0159382743545325
LOC100047360	ENSMUSG00000000037	similar to sex comb on midleg-like 2 (Drosophila); sex comb on midleg-like 2 (Drosophila)	chrX:156456298-156466298	57.9603413898884	26.7661458866882	0.0160002126707937
Siah1b	ENSMUSG00000040749	seven in absentia 1B	chrX:159415255-159425255	61.4379618732817	29.1994318763871	0.0161913002868955
4933400A11Rik	ENSMUSG00000055357	RIKEN cDNA 4933400A11 gene	chrX:165118740-165128740	61.4379618732817	29.1994318763871	0.0161913002868955
Rnu6	ENSMUSG00000064517	U6 small nuclear RNA	chr9:106950052-106960052	62.5971687010795	30.0105272062868	0.0161676133957795
pdzd11	ENSMUSG00000015668	PDZ domain containing 11	chrX:96823654-96833654	63.7563755288772	30.8216225361864	0.0161571311897887
-	ENSMUSG00000082449		chrX:156053301-156063301	40.5722389729219	15.4108112680932	0.0164848203183562
rin3	ENSMUSG00000044456	Ras and Rab interactor 3	chr12:102679280-102689280	166.34617978898	110.308964866351	0.0169086308544632
ndp	ENSMUSG00000040138	Norrie disease (pseudoglioma) (human)	chrX:16063723-16073723	95.634563293316	54.343387103276	0.0170224994913581
-	ENSMUSG00000082349		chrX:71858910-71868910	29.5597741088431	8.92204862889607	0.0170632349605346
-	ENSMUSG00000083945		chrX:156053283-156063283	41.7314458007196	16.2219065979928	0.0170535020918626
AU021092	ENSMUSG00000051669	expressed sequence AU021092	chr16:5132601-5142601	151.276491027609	98.1425349178567	0.0171581057844383
KLHL34	ENSMUSG00000047485	kelch-like 34 (Drosophila)	chrX:153157540-153167540	107.226631571294	63.2654357321721	0.0171547701032356
-	ENSMUSG00000083751		chrX:12096925-12106925	86.9405120848326	47.8546244640789	0.0171405045732533
-	ENSMUSG00000083311		chrX:137538933-137548933	50.4254970092029	21.8995739072903	0.0172284967123053
Gm5760	ENSMUSG00000083310	predicted gene 5760	chrX:95280121-95290121	73.6096335651583	38.1214805052832	0.0175130928015116
PSMD10	ENSMUSG00000031429	proteasome (prosome, macropain) 26S subunit, non-ATPase, 10	chrX:136298092-136308092	72.4504267373605	37.3103851753836	0.0176811967516307
4930444G20Rik	ENSMUSG00000069712	RIKEN cDNA 4930444G20 gene	chr10:21752495-21762495	33.6169980061353	11.355334618595	0.0179210037752845
hsf3	ENSMUSG00000045802	RIKEN cDNA B230358A15 gene	chrX:92654017-92664017	55.062324320394	25.1439552268889	0.0180507398044207
-	ENSMUSG00000084284		chrX:97966254-97976254	82.3036847736415	44.6102431444803	0.0181475837421462
-	ENSMUSG00000080886		chrX:99433844-99443844	63.1767721149784	30.8216225361864	0.0184287057735678
-	ENSMUSG00000083406		chrX:67026423-67036423	78.8260642902482	42.1769571547814	0.0188909052834894
PIR	ENSMUSG00000031379	pirin	chrX:159608542-159618542	76.5076506346527	40.5547664949821	0.0194276838063593
Armcx1	ENSMUSG00000033460	armadillo repeat containing, X-linked 1	chrX:130059327-130069327	86.3609086709337	47.8546244640789	0.0193989659905471
-	ENSMUSG00000077609		chrX:152638726-152648726	47.5274799397085	20.2773832474911	0.0195173808808439
Sh2d1a	ENSMUSG00000005696	similar to T cell signal transduction molecule1 SAP; SH2 domain protein 1A	chrX:38742189-38752189	48.6866867675063	21.0884785773907	0.0199014306492502
FRMD7	ENSMUSG00000036131	FERM domain containing 7	chrX:47182535-47192535	84.0424950153382	46.2324338042796	0.0199752960923292
ARMCX5	ENSMUSG00000072969	armadillo repeat containing, X-linked 5	chrX:131084056-131094056	84.0424950153382	46.2324338042796	0.0199752960923292
HUWE1	ENSMUSG00000025261	HECT, UBA and WWE domain containing 1	chrX:147139043-147149043	84.0424950153382	46.2324338042796	0.0199752960923292
-	ENSMUSG00000078063		chrX:91791455-91801455	35.9354116617308	12.9775252783943	0.0202653708939221
RIPPLY1	ENSMUSG00000072945	ripply1 homolog (zebrafish)	chrX:135123723-135133723	90.4181325682259	51.0990057836775	0.0204300211513545
-	ENSMUSG00000082275		chrX:101904685-101914685	51.0051004231018	22.71066923719	0.0204554123727274
-	ENSMUSG00000082337		chrX:67983228-67993228	52.1643072508996	23.5217645670896	0.0206842751189153
LAS1L	ENSMUSG00000057421	LAS1-like (S. cerevisiae)	chrX:92154678-92164678	68.3932028400683	34.8770991856846	0.0206878476177932
-	ENSMUSG00000065266		chrX:89499193-89509193	53.3235140786973	24.3328598969893	0.0208074838110197
-	ENSMUSG00000080887		chrX:90805060-90815060	66.0747891844728	33.2549085258853	0.0208590427658344
RPGR	ENSMUSG00000031174	sushi-repeat-containing protein; retinitis pigmentosa GTPase regulator	chrX:9368879-9378879	61.4379618732817	30.0105272062868	0.0210675495143718
-	ENSMUSG00000083411		chrX:68051408-68061408	61.4379618732817	30.0105272062868	0.0210675495143718
-	ENSMUSG00000082907		chrX:96354354-96364354	37.0946184895286	13.7886206082939	0.0210717808763521
-	ENSMUSG00000083748		chr11:104491745-104501745	120.557510090968	74.6207703507671	0.0211000505488666
SRPK3	ENSMUSG00000002007	serine/arginine-rich protein specific kinase 3	chrX:70022142-70032142	120.557510090968	74.6207703507671	0.0211000505488666
RGAG4	ENSMUSG00000083040	retrotransposon gag domain containing 4	chrX:98268581-98278581	128.671957885552	81.1095329899642	0.0213189149113465
haus7	ENSMUSG00000031371	similar to UCH37-interacting protein 1; HAUS augmin-like complex, subunit 7	chrX:69706749-69716749	44.6294628702141	18.6551925876918	0.0217302529213855
RLIM	ENSMUSG00000056537	ring finger protein, LIM domain interacting	chrX:100179003-100189003	84.6220984292371	47.0435291341793	0.0219419134000414
4930415F15Rik	ENSMUSG00000047886	predicted gene 5429; RIKEN cDNA 4930415F15 gene	chr11:11359008-11369008	102.589804260102	60.8321497424732	0.0222992106368349
-	ENSMUSG00000082342		chrX:146990904-147000904	39.4130321451241	15.4108112680932	0.0227270505919773
-	ENSMUSG00000082019		chrX:162274574-162284574	70.132013081765	36.4992898454839	0.0228274731130557
Luzp2	ENSMUSG00000063297	leucine zipper protein 2	chr7:54698978-54708978	136.206802266238	87.5982956291614	0.0231179755117331
Rnu11	ENSMUSG00000077230	U11 small nuclear RNA	chrX:140401852-140411852	40.5722389729219	16.2219065979928	0.0233703238333876
-	ENSMUSG00000084390		chr17:8402034-8412034	157.072525166598	104.631297557054	0.0234561294534045
4930525M21Rik	ENSMUSG00000068173	RIKEN cDNA 4930525M21 gene	chrX:34254020-34264020	35.3558082478319	12.9775252783943	0.0237037597865483
Trpc6	ENSMUSG00000031997	transient receptor potential cation channel, subfamily C, member 6	chr9:8539711-8549711	146.060060302519	95.7092489281578	0.023697671068448
PGK1	ENSMUSG00000062070	phosphoglycerate kinase 1; predicted gene, EG668435	chrX:102384926-102394926	74.1892369790572	39.7436711650825	0.024515233102987
-	ENSMUSG00000080997		chr4:22094024-22104024	90.4181325682259	51.9101011135771	0.0245077702520405
BEX4	ENSMUSG00000047844	predicted gene 4322; brain expressed gene 4	chrX:131480360-131490360	107.226631571294	64.8876263919714	0.0244948480442638
-	ENSMUSG00000079425		chrX:132160174-132170174	73.0300301512594	38.9325758351828	0.0247622970553506
-	ENSMUSG00000081253		chrX:69560923-69570923	81.7240813597427	45.42133847438	0.0249772755963965
Rhox13	ENSMUSG00000050197	reproductive homeobox 13	chrX:34361326-34371326	32.4577911783375	11.355334618595	0.0252561459708335
-	ENSMUSG00000040577		chrX:101679817-101689817	32.4577911783375	11.355334618595	0.0252561459708335
-	ENSMUSG00000082464		chrX:101679817-101689817	32.4577911783375	11.355334618595	0.0252561459708335
Olfr1367	ENSMUSG00000045508	olfactory receptor 1367	chr13:21349395-21359395	138.525215921833	90.0315816188603	0.0256123089941876
-	ENSMUSG00000082146		chrX:11019224-11029224	134.467992024541	86.7872002992617	0.0257872709471355
mid1ip1	ENSMUSG00000008035	Mid1 interacting protein 1 (gastrulation specific G12-like (zebrafish))	chrX:9869349-9879349	66.0747891844728	34.066003855785	0.0263111482290645
BC023829	ENSMUSG00000073139	cDNA sequence BC023829	chrX:66732599-66742599	92.1569428099226	53.5322917733764	0.0263394637350347
-	ENSMUSG00000084394		chrX:54088087-54098087	38.8334287312252	15.4108112680932	0.0265507152407334
-	ENSMUSG00000081782		chrX:146341586-146351586	49.845893595304	22.71066923719	0.0268306757073087
GPR34	ENSMUSG00000040229	G protein-coupled receptor 34	chrX:12784048-12794048	62.5971687010795	31.6327178660861	0.0268492981532476
Kif4	ENSMUSG00000034311	kinesin family member 4	chrX:96823456-96833456	62.5971687010795	31.6327178660861	0.0268492981532476
CDKL5	ENSMUSG00000031292	cyclin-dependent kinase-like 5	chrX:156333807-156343807	106.647028157395	64.8876263919714	0.0271278110707971
-	ENSMUSG00000081118		chrX:70383907-70393907	124.035130574361	78.6762470002653	0.0272100263638126
Rnu6	ENSMUSG00000064911	U6 small nuclear RNA	chrX:54331257-54341257	53.3235140786973	25.1439552268889	0.0272470623946074
Olfr1325	ENSMUSG00000051706	olfactory receptor 1325	chrX:70842048-70852048	53.3235140786973	25.1439552268889	0.0272470623946074
-	ENSMUSG00000070110		chrX:55439520-55449520	39.992635559023	16.2219065979928	0.0272516742243245
-	ENSMUSG00000077399		chr8:24750709-24760709	100.271390604507	60.0210544125735	0.0277149053386702
Rnu6	ENSMUSG00000064524	U6 small nuclear RNA	chrX:146597737-146607737	34.776204833933	12.9775252783943	0.0279729330622606
Gm10775	ENSMUSG00000074847	predicted gene 10775	chr13:65269330-65279330	147.798870544215	98.1425349178567	0.0283237516922571
-	ENSMUSG00000081742		chrX:92423557-92433557	42.3110492146185	17.8440972577921	0.028571665998684
-	ENSMUSG00000083217		chrX:44139972-44149972	68.9728062539672	36.4992898454839	0.0287489881365997
Gm648	ENSMUSG00000064016	predicted gene 648	chrX:52891390-52901390	66.6543925983717	34.8770991856846	0.029406335018586
Rnu6	ENSMUSG00000065828	U6 small nuclear RNA	chrX:157408562-157418562	44.6294628702141	19.4662879175914	0.0295503863916185
-	ENSMUSG00000084131		chrX:70418373-70428373	27.8209638671464	8.92204862889607	0.029540192486757
Gm10489	ENSMUSG00000073288	hypothetical protein LOC100042912	chrX:9869201-9879201	65.4951857705739	34.066003855785	0.0296607945517321
CCDC160	ENSMUSG00000073207	RIKEN cDNA 6330534C20 gene	chrX:49030827-49040827	63.1767721149784	32.4438131959857	0.030159832626181
-	ENSMUSG00000082810		chrX:155375426-155385426	46.9478765258096	21.0884785773907	0.0302411128970838
Spin2	ENSMUSG00000046550	spindlin family, member 2	chrX:149168009-149178009	57.3807379759895	28.3883365464875	0.0309943582930527
-	ENSMUSG00000081848		chrX:92391770-92401770	38.2538253173263	15.4108112680932	0.0309946040305212
-	ENSMUSG00000082655		chrX:130022870-130032870	51.5847038370007	24.3328598969893	0.0310227125995089
HEPH	ENSMUSG00000031209	hephaestin	chrX:92653180-92663180	56.2215311481918	27.5772412165878	0.0310242255480532
-	ENSMUSG00000083419		chrX:10172966-10182966	52.7439106647984	25.1439552268889	0.0310209050988552
lpar4	ENSMUSG00000049929	lysophosphatidic acid receptor 4	chrX:103118354-103128354	52.7439106647984	25.1439552268889	0.0310209050988552
-	ENSMUSG00000083544		chrX:72162935-72172935	53.9031174925962	25.9550505567886	0.031025030184989
A830080D01Rik	ENSMUSG00000044150	RIKEN cDNA A830080D01 gene	chrX:154871773-154881773	71.8708233234616	38.9325758351828	0.0312304044571969
-	ENSMUSG00000081180		chrX:44542850-44552850	86.9405120848326	50.2879104537778	0.0313068394293995
GRIA4	ENSMUSG00000025892	glutamate receptor, ionotropic, AMPA4 (alpha 4); hypothetical protein LOC100044208	chr9:4791142-4801142	107.806234985192	66.5098170517707	0.0312724639054337
RGAG4	ENSMUSG00000049191	retrotransposon gag domain containing 4	chrX:98269023-98279023	124.035130574361	79.487342330165	0.0315577081512384
-	ENSMUSG00000084689		chrX:159472490-159482490	70.7116164956638	38.1214805052832	0.0315698833561645
Tceal7	ENSMUSG00000079428	transcription elongation factor A (SII)-like 7	chrX:131565406-131575406	79.4056677041471	44.6102431444803	0.031551454351151
CYP11B1	ENSMUSG00000075604	cytochrome P450, family 11, subfamily b, polypeptide 1	chr15:74663874-74673874	135.04759543844	88.409390959061	0.0316627247970761
ATG4A	ENSMUSG00000079418	autophagy-related 4A (yeast)	chrX:136298271-136308271	69.5524096678661	37.3103851753836	0.0320284631083045
-	ENSMUSG00000068014		chrX:44139953-44149953	68.3932028400683	36.4992898454839	0.0323815933960779
Gm6744	ENSMUSG00000045420	predicted gene 6744	chrX:162785636-162795636	40.5722389729219	17.0330019278925	0.0324351788407799
Gm6744	ENSMUSG00000081216	predicted gene 6744	chrX:162785636-162795636	40.5722389729219	17.0330019278925	0.0324351788407799
il2rg	ENSMUSG00000031304	predicted gene 614; interleukin 2 receptor, gamma chain	chrX:97466742-97476742	89.838529154327	52.7211964434768	0.0328948682442037
-	ENSMUSG00000080811		chrX:10836083-10846083	83.4628916014393	47.8546244640789	0.0330349512403924
-	ENSMUSG00000081996		chrX:71971392-71981392	30.139377522742	10.5442392886954	0.0337794793391491
TEX15	ENSMUSG00000009628	testis expressed gene 15	chr8:34978259-34988259	135.627198852339	89.2204862889607	0.0337808874073551
PHKA1	ENSMUSG00000034055	phosphorylase kinase alpha 1	chrX:98841965-98851965	86.3609086709337	50.2879104537778	0.0348532870336279
Olfr553	ENSMUSG00000073972	olfactory receptor 553	chr7:102483808-102493808	71.2912199095627	38.9325758351828	0.0351614920470415
OTC	ENSMUSG00000031173	ornithine transcarbamylase	chrX:9404318-9414318	53.3235140786973	25.9550505567886	0.035539566119441
-	ENSMUSG00000083683		chrX:49118419-49128419	84.0424950153382	48.6657197939785	0.0361008913249241
Gm14813	ENSMUSG00000082549	predicted gene 14813	chrX:95160197-95170197	75.3484438068549	42.1769571547814	0.0370752054878983
BRS3	ENSMUSG00000031130	bombesin-like receptor 3	chrX:53384858-53394858	122.875923746563	79.487342330165	0.037703760090005
Rbmx2	ENSMUSG00000031107	RNA binding motif protein, X-linked 2	chrX:44934631-44944631	70.7116164956638	38.9325758351828	0.0394328237004396
Mageb8-ps	ENSMUSG00000083977	predicted gene 5758	chrX:82576654-82586654	43.4702560424163	19.4662879175914	0.0395690135171206
-	ENSMUSG00000082406		chrX:90856415-90866415	58.5399448037873	30.0105272062868	0.0395573615891132
VSIG1	ENSMUSG00000031430	V-set and immunoglobulin domain containing 1	chrX:136248972-136258972	57.3807379759895	29.1994318763871	0.0397946430438289
-	ENSMUSG00000059461		chrX:157905938-157915938	56.2215311481918	28.3883365464875	0.0400239852584329
-	ENSMUSG00000081091		chrX:157905962-157915962	56.2215311481918	28.3883365464875	0.0400239852584329
-	ENSMUSG00000081004		chrX:99727202-99737202	64.915582356675	34.8770991856846	0.0421032037675285
-	ENSMUSG00000083445		chrX:132339406-132349406	121.137113504867	78.6762470002653	0.0422130823770457
GUCY2F	ENSMUSG00000042282	guanylate cyclase 2f	chrX:137438299-137448299	100.850994018406	62.4543404022725	0.0422693502750015
-	ENSMUSG00000084303		chrX:140089051-140099051	37.0946184895286	15.4108112680932	0.0422784403714574
-	ENSMUSG00000077743		chrX:150879006-150889006	26.6617570393487	8.92204862889607	0.0424346994705244
FOXO4	ENSMUSG00000042903	forkhead box O4	chrX:97452247-97462247	90.4181325682259	54.343387103276	0.0429640397704118
Gm4984	ENSMUSG00000079871	predicted gene 4984; predicted gene 13570	chrX:11804262-11814262	38.2538253173263	16.2219065979928	0.043176174010575
-	ENSMUSG00000082970		chrX:158666474-158676474	38.2538253173263	16.2219065979928	0.043176174010575
Hcfc1	ENSMUSG00000031386	similar to transcription factor C1 (HCF); host cell factor C1	chrX:70214035-70224035	71.2912199095627	39.7436711650825	0.043474976069639
Asb11	ENSMUSG00000031382	ankyrin repeat and SOCS box-containing 11	chrX:159776125-159786125	59.1195482176862	30.8216225361864	0.044536828805461
-	ENSMUSG00000082426		chrX:43627612-43637612	40.5722389729219	17.8440972577921	0.0447744443657313
LOC100046624	ENSMUSG00000081187	similar to Zc3h14 protein	chrX:145799442-145809442	40.5722389729219	17.8440972577921	0.0447744443657313
AMMECR1	ENSMUSG00000042225	Alport syndrome, mental retardation, midface hypoplasia and elliptocytosis chromosomal region gene 1 homolog (human)	chrX:138208096-138218096	128.671957885552	85.1650096394625	0.0450200260386428
Gm15131	ENSMUSG00000082961	predicted gene 15131	chrX:146043331-146053331	56.8011345620906	29.1994318763871	0.0451156199947815
Gm14470	ENSMUSG00000083262	predicted gene 14470	chrX:9832923-9842923	41.7314458007196	18.6551925876918	0.0451203651581802
-	ENSMUSG00000077422		chrX:152769709-152779709	42.8906526285174	19.4662879175914	0.0454937494784951
-	ENSMUSG00000081188		chrX:47479159-47489159	54.4827209064951	27.5772412165878	0.045553907163451
-	ENSMUSG00000081012		chrX:161363525-161373525	54.4827209064951	27.5772412165878	0.045553907163451
-	ENSMUSG00000081875		chrX:161824707-161834707	54.4827209064951	27.5772412165878	0.045553907163451
Gpr82	ENSMUSG00000047678	G protein-coupled receptor 82	chrX:12813322-12823322	52.1643072508996	25.9550505567886	0.0460045370074394
-	ENSMUSG00000080813		chrX:96535233-96545233	49.845893595304	24.3328598969893	0.0461749114357735
Igkv8-27	ENSMUSG00000076580	immunoglobulin kappa chain variable 8-27	chr6:70096848-70106848	12.1716716918766	1.62219065979928	0.046916597669866
-	ENSMUSG00000082551		chrX:71953129-71963129	35.3558082478319	14.5997159381936	0.0482475957614358
-	ENSMUSG00000084080		chrX:161544959-161554959	62.0175652871806	33.2549085258853	0.0485152414664302
-	ENSMUSG00000052663		chr19:38375398-38385398	92.7365462238214	56.776673092975	0.0491741537042484
IL1B	ENSMUSG00000027398	interleukin 1 beta	chr2:129057580-129067580	117.079889607575	76.2429610105664	0.0493659243984861
-	ENSMUSG00000083502		chrX:99684653-99694653	59.6991516315851	31.6327178660861	0.0496442518850166
-	ENSMUSG00000082933		chrX:94681509-94691509	30.139377522742	11.355334618595	0.0499176495941846
Prame	ENSMUSG00000031411	preferentially expressed antigen in melanoma	chrX:130969069-130979069	30.139377522742	11.355334618595	0.0499176495941846
TCEAL6	ENSMUSG00000031409	transcription elongation factor A (SII)-like 6	chrX:130552051-130562051	100.850994018406	63.2654357321721	0.049869015925227
-	ENSMUSG00000082950		chrX:47452574-47462574	104.908217915698	66.5098170517707	0.0499557585180057
Supplementary Table 3B. ChIP-sequence Analysis of H3K27 Methylation Downregulation
Gene.Symbol	Ensembl.ID	Description	Region.Analysed	KO	WT	Adjusted.Pvalue
GOSR2	ENSMUSG00000020946	golgi SNAP receptor complex member 2	chr11:103508798-103518798	93.3161496377203	186.551925876918	6.58137911158464e-06
Mdk	ENSMUSG00000027239	midkine	chr2:91728121-91738121	210.975642659194	330.115799269154	6.46745291679815e-05
-	ENSMUSG00000075998		chr5:115745458-115755458	85.201701843136	156.541398670631	0.000481014098107815
H2-Q9	ENSMUSG00000060550	histocompatibility 2, Q region locus 1; histocompatibility 2, Q region locus 9; similar to H-2 class I histocompatibility antigen, L-D alpha chain precursor; histocompatibility 2, Q region locus 8; histocompatibility 2, Q region locus 2; similar to MHC class Ib antigen; histocompatibility 2, Q region locus 7; histocompatibility 2, Q region locus 6; hypothetical protein LOC100044307; similar to H-…	chr17:35042208-35052208	182.575075378148	278.205698155577	0.000889144419316313
vamp2	ENSMUSG00000020894	vesicle-associated membrane protein 2	chr11:68899705-68909705	67.2339960122706	128.964157454043	0.000891209782684443
Gm5435	ENSMUSG00000020962	predicted gene 5435; general transcription factor II A, 1	chr12:91990139-92000139	31.8781877644386	75.4318656806667	0.00160026317153059
-	ENSMUSG00000075779		chr5:115746253-115756253	88.6793223265293	154.919208010832	0.00166542459590603
MIDN	ENSMUSG00000035621	midnolin	chr10:79546419-79556419	59.1195482176862	114.36444151585	0.00185845916092649
DRAP1	ENSMUSG00000024914	Dr1 associated protein 1 (negative cofactor 2 alpha); similar to Dr1 associated protein 1 (negative cofactor 2 alpha)	chr19:5419921-5429921	56.8011345620906	109.497869536452	0.00263274986637541
Ankrd23	ENSMUSG00000067653	ankyrin repeat domain 23	chr1:36475275-36485275	52.1643072508996	103.009106897255	0.00263627021146984
CNP	ENSMUSG00000006782	2',3'-cyclic nucleotide 3' phosphodiesterase	chr11:100386063-100396063	144.900853474721	223.051215722402	0.00314800472770178
Gm9800	ENSMUSG00000026238	predicted gene 12504; predicted gene 9800; predicted gene 4617; predicted gene 6625; predicted gene 7614; similar to prothymosin alpha; prothymosin alpha; predicted gene 9009	chr1:88352907-88362907	48.6866867675063	96.5203442580574	0.00380230660713835
VPS52	ENSMUSG00000024319	vacuolar protein sorting 52 (yeast)	chr17:33561336-33571336	48.6866867675063	96.5203442580574	0.00380230660713835
LOC632022	ENSMUSG00000008668	predicted gene 10027; hypothetical protein LOC674425; predicted gene 6794; predicted gene 9175; similar to ribosomal protein S18; similar to ribosomal protein; ribosomal protein S18; predicted gene 11230; predicted gene 5321; predicted gene 10260; predicted gene 8599; predicted gene 8268	chr17:33561117-33571117	49.2662901814051	97.3314395879571	0.00379744864193316
OLFML3	ENSMUSG00000027848	olfactomedin-like 3	chr3:103862025-103872025	60.8583584593828	112.74225085605	0.00434398157205313
Gm10012	ENSMUSG00000056875	predicted gene 10012	chr17:25624414-25634414	30.139377522742	68.9431030414696	0.00444202153238456
Gm3408	ENSMUSG00000079386	predicted gene 3494; predicted gene 3099; predicted gene 6676; predicted gene 3518; alpha7-takusan; RIKEN cDNA 4930555G01 gene; predicted gene, 100039441; predicted gene 3715; RIKEN cDNA B930046C15 gene; predicted gene 3591; predicted gene 8265; predicted gene 2977; predicted gene 3020; predicted gene 3115; predicted gene 3012; predicted gene 8374; predicted gene 8159; predicted gene, ENSMUSG0000…	chr14:3522438-3532438	2.31841365559554	19.4662879175914	0.00493110980269799
AI837181	ENSMUSG00000047423	expressed sequence AI837181	chr19:5420157-5430157	59.6991516315851	110.308964866351	0.00525444475915733
cct4	ENSMUSG00000007739	chaperonin containing Tcp1, subunit 4 (delta)	chr11:22885626-22895626	59.1195482176862	109.497869536452	0.00526966780384702
tmbim6	ENSMUSG00000023010	transmembrane BAX inhibitor motif containing 6	chr15:99216020-99226020	50.4254970092029	97.3314395879571	0.00553501693176041
mRpL54	ENSMUSG00000034932	mitochondrial ribosomal protein L54	chr10:80665055-80675055	123.455527160462	192.229593186215	0.00586039366830957
tmem107	ENSMUSG00000020895	transmembrane protein 107	chr11:68882004-68892004	74.768840392956	129.775252783943	0.0059605065165273
-	ENSMUSG00000051723		chr13:101510817-101520817	27.2413604532475	63.2654357321721	0.00623922474490781
EG547347	ENSMUSG00000073407	predicted gene, EG547347	chr17:35646014-35656014	50.4254970092029	96.5203442580574	0.00647843450686942
Gm2805	ENSMUSG00000034868	predicted gene 2805; similar to myosin regulatory light chain-like; predicted gene 6242; myosin, light chain 12B, regulatory	chr17:70890373-70900373	47.5274799397085	92.4648676085592	0.00649446970656495
-	ENSMUSG00000078868		chr2:177298776-177308776	30.7189809366409	68.13200771157	0.0067734099822016
9530068E07Rik	ENSMUSG00000036275	RIKEN cDNA 9530068E07 gene	chr11:52234851-52244851	35.3558082478319	74.6207703507671	0.0072994601201364
SCRN3	ENSMUSG00000008226	secernin 3	chr2:73108493-73118493	38.8334287312252	79.487342330165	0.00754379365263562
Atp6v1a	ENSMUSG00000052459	ATPase, H+ transporting, lysosomal V1 subunit A	chr16:44053528-44063528	39.4130321451241	80.2984376600646	0.00757302605639796
Atf7	ENSMUSG00000052414	activating transcription factor 7	chr15:102448455-102458455	50.4254970092029	95.7092489281578	0.00760730162509607
Tubb5	ENSMUSG00000001525	tubulin, beta 5	chr17:35441285-35451285	49.2662901814051	94.0870582683585	0.00759886669794491
-	ENSMUSG00000083013		chr4:131170387-131180387	49.2662901814051	94.0870582683585	0.00759886669794491
Acad10	ENSMUSG00000029456	acyl-Coenzyme A dehydrogenase family, member 10	chr5:121916131-121926131	41.1518423868208	82.7317236497635	0.00758432538593412
EIF4A1	ENSMUSG00000059796	eukaryotic translation initiation factor 4A1	chr11:69483512-69493512	42.3110492146185	84.3539143095628	0.00761516081378756
BTBD2	ENSMUSG00000003344	BTB (POZ) domain containing 2	chr10:80046810-80056810	42.8906526285174	85.1650096394625	0.00761982533831415
Apba3	ENSMUSG00000004931	amyloid beta (A4) precursor protein-binding, family A, member 3	chr10:80666316-80676316	90.4181325682259	148.430445371635	0.00794754269911003
100043387	ENSMUSG00000078870	predicted gene 2007; predicted gene 4724; predicted gene 14410; predicted gene, OTTMUSG00000016609; RIKEN cDNA 0610010B08 gene; RIKEN cDNA 3100002L24 gene; predicted gene 14308; predicted gene 14326; predicted gene 14434; predicted gene, 100043387; predicted gene 4631; predicted gene 14430	chr2:177180910-177190910	10.4328614501799	34.8770991856846	0.00836663302490379
Ogdh	ENSMUSG00000020456	oxoglutarate dehydrogenase (lipoamide)	chr11:6186638-6196638	53.9031174925962	99.764725577656	0.00879628955462699
Peo1	ENSMUSG00000025209	progressive external ophthalmoplegia 1 (human)	chr19:45054869-45064869	53.9031174925962	99.764725577656	0.00879628955462699
MUS81	ENSMUSG00000024906	MUS81 endonuclease homolog (yeast)	chr19:5483285-5493285	53.3235140786973	98.9536302477564	0.00880905217980992
EVI2B	ENSMUSG00000070354	ecotropic viral integration site 2b	chr11:79341784-79351784	37.6742219034275	77.054056340466	0.00898743256851586
DUS1L	ENSMUSG00000025155	dihydrouridine synthase 1-like (S. cerevisiae)	chr11:120607493-120617493	66.0747891844728	115.986632175649	0.00898395844522817
ubxn6	ENSMUSG00000019578	UBX domain protein 6	chr17:55663290-55673290	38.8334287312252	78.6762470002653	0.00902321132141901
TATDN2	ENSMUSG00000056952	TatD DNase domain containing 2	chr6:113658276-113668276	38.8334287312252	78.6762470002653	0.00902321132141901
KAT2A	ENSMUSG00000020918	K(lysine) acetyltransferase 2A	chr11:100523542-100533542	46.9478765258096	90.0315816188603	0.00908077196526259
Hist4h4	ENSMUSG00000060981	histone cluster 1, H4k; histone cluster 1, H4m; histone cluster 4, H4; similar to germinal histone H4 gene; histone cluster 1, H4h; histone cluster 1, H4j; histone cluster 1, H4i; histone cluster 1, H4d; histone cluster 1, H4c; histone cluster 1, H4f; histone cluster 1, H4b; histone cluster 1, H4a; histone cluster 2, H4; similar to histone H4	chr13:23533515-23543515	46.3682731119107	89.2204862889607	0.00908893206915938
BRAP	ENSMUSG00000029458	BRCA1 associated protein	chr5:121916203-121926203	41.1518423868208	81.9206283198639	0.0090725656927925
Kcnk7	ENSMUSG00000024936	potassium channel, subfamily K, member 7	chr19:5699367-5709367	42.3110492146185	83.5428189796632	0.00908862343877768
Gm8235	ENSMUSG00000080731	predicted gene 8235; similar to 40S ribosomal protein S2	chr17:27507016-27517016	26.6617570393487	60.8321497424732	0.0091225271377018
-	ENSMUSG00000081800		chr2:158154801-158164801	20.8657229003598	51.9101011135771	0.00913306988907087
-	ENSMUSG00000077202		chr1:136316749-136326749	27.2413604532475	61.6432450723728	0.00921320805745206
Per1	ENSMUSG00000020893	period homolog 1 (Drosophila)	chr11:68906412-68916412	68.3932028400683	118.419918165348	0.00994145878795863
ctf1	ENSMUSG00000042340	cardiotrophin 1	chr7:127498892-127508892	91.5773393960237	148.430445371635	0.00998289403533296
MRPL43	ENSMUSG00000025208	mitochondrial ribosomal protein L43	chr19:45054753-45064753	54.4827209064951	99.764725577656	0.010093236679795
Rnu6	ENSMUSG00000064478	U6 small nuclear RNA	chr6:120104369-120114369	53.3235140786973	98.1425349178567	0.0101836766401137
6430598A04Rik	ENSMUSG00000045348	RIKEN cDNA 6430598A04 gene	chr5:137966395-137976395	82.8832881875404	137.07511075304	0.0102983834008695
MRPL53	ENSMUSG00000030037	mitochondrial ribosomal protein L53	chr6:83069753-83079753	49.2662901814051	92.4648676085592	0.0104338755053307
H2-T10	ENSMUSG00000056116	histocompatibility 2, T region locus 9; hypothetical protein LOC100044191; histocompatibility 2, T region locus 10; hypothetical protein LOC100044190; histocompatibility 2, T region locus 22	chr17:35645795-35655795	47.5274799397085	90.0315816188603	0.0105039219766383
Cebpz	ENSMUSG00000024081	CCAAT/enhancer binding protein zeta	chr17:78837108-78847108	39.4130321451241	78.6762470002653	0.0105932560158819
HAUS8	ENSMUSG00000035439	4HAUS augmin-like complex, subunit 8	chr8:74196365-74206365	39.4130321451241	78.6762470002653	0.0105932560158819
4933407H18Rik	ENSMUSG00000037355	RIKEN cDNA 4933407H18 gene	chr5:33690553-33700553	40.5722389729219	80.2984376600646	0.0106136662682733
-	ENSMUSG00000066175		chr7:126435718-126445718	43.4702560424163	84.3539143095628	0.0106075983379558
Gm10818	ENSMUSG00000075265	predicted gene 10818	chr16:32582944-32592944	60.2787550454839	107.064583546753	0.0109494198452858
0610010K14Rik	ENSMUSG00000020831	RIKEN cDNA 0610010K14 gene	chr11:70049114-70059114	110.124648640788	171.141114608825	0.0109661926844233
Olfr978	ENSMUSG00000044292	olfactory receptor 978	chr9:39739383-39749383	13.3308785196743	38.9325758351828	0.0110426495407695
Ifnz	ENSMUSG00000073810	interferon zeta	chr4:88248362-88258362	4.63682731119107	22.71066923719	0.011414779475189
-	ENSMUSG00000078620		chr3:103863427-103873427	53.3235140786973	97.3314395879571	0.011794551319665
Amigo3	ENSMUSG00000032593	adhesion molecule with Ig like domain 3	chr9:107906260-107916260	53.3235140786973	97.3314395879571	0.011794551319665
-	ENSMUSG00000084708		chr11:69480973-69490973	44.0498594563152	84.3539143095628	0.0124706208198711
naa50	ENSMUSG00000022698	N-acetyltransferase 13	chr16:44054199-44064199	37.6742219034275	75.4318656806667	0.0124519401821121
Evi2a	ENSMUSG00000078771	ecotropic viral integration site 2a	chr11:79341804-79351804	38.8334287312252	77.054056340466	0.0124795356763996
2410091C18Rik	ENSMUSG00000024082	RIKEN cDNA 2410091C18 gene	chr17:78837194-78847194	39.4130321451241	77.8651516703657	0.0124832494179839
POLDIP2	ENSMUSG00000001100	polymerase (DNA-directed), delta interacting protein 2	chr11:78323479-78333479	39.992635559023	78.6762470002653	0.0124805566354023
-	ENSMUSG00000065577		chr12:110156288-110166288	52.7439106647984	95.7092489281578	0.0138244106159539
LOC100045883	ENSMUSG00000032562	guanine nucleotide binding protein (G protein), alpha inhibiting 2; similar to Guanine nucleotide-binding protein G(i), alpha-2 subunit (Adenylate cyclase-inhibiting G alpha protein)	chr9:107488446-107498446	64.3359789427761	111.120060196251	0.0138777066650108
NEK8	ENSMUSG00000017405	NIMA (never in mitosis gene a)-related expressed kinase 8	chr11:77987823-77997823	60.2787550454839	105.442392886954	0.0147699500223574
LOC100044767	ENSMUSG00000029020	similar to mitofusin 2; mitofusin 2	chr4:146743619-146753619	60.2787550454839	105.442392886954	0.0147699500223574
-	ENSMUSG00000076272		chr12:110159892-110169892	44.0498594563152	83.5428189796632	0.0147589576343553
Atf2	ENSMUSG00000027104	activating transcription factor 2; similar to Cyclic AMP-dependent transcription factor ATF-2 (Activating transcription factor 2) (cAMP response element-binding protein CRE-BP1) (MXBP protein)	chr2:73688470-73698470	35.3558082478319	71.3763890311685	0.0147794180545449
Uqcr10	ENSMUSG00000059534	RIKEN cDNA 1110020P15 gene; predicted gene 6293	chr11:4599337-4609337	35.9354116617308	72.1874843610682	0.0148158521785581
KPNB1	ENSMUSG00000001440	karyopherin (importin) beta 1	chr11:96998982-97008982	38.2538253173263	75.4318656806667	0.0149110558373978
CSE1L	ENSMUSG00000002718	chromosome segregation 1-like (S. cerevisiae)	chr2:166592301-166602301	38.2538253173263	75.4318656806667	0.0149110558373978
cir1	ENSMUSG00000041777	RIKEN cDNA 1700023B02 gene; predicted gene 5605; similar to CBF1 interacting corepressor; predicted gene 13803; predicted gene 2810	chr2:73108379-73118379	39.992635559023	77.8651516703657	0.0148936651879717
-	ENSMUSG00000077284		chr4:132105623-132115623	38.8334287312252	76.2429610105664	0.0148833839765457
Gm16516	ENSMUSG00000042549	gene trap locus F3a	chr11:60743062-60753062	68.9728062539672	116.797727505549	0.0148774774015885
LOC100044943	ENSMUSG00000000346	similar to DAZ associated protein 2; predicted gene 2444; DAZ associated protein 2	chr15:100438660-100448660	95.634563293316	150.863731361333	0.0149959407081984
-	ENSMUSG00000079879		chr19:10120413-10130413	58.5399448037873	103.009106897255	0.015026135552234
FTH1	ENSMUSG00000024661	ferritin heavy chain 1	chr19:10044749-10054749	75.3484438068549	124.908680804545	0.0152403795381929
ZC3H8	ENSMUSG00000027387	zinc finger CCCH type containing 8	chr2:128630460-128640460	75.3484438068549	124.908680804545	0.0152403795381929
Gm13927	ENSMUSG00000076824	T cell receptor alpha variable 14N-3; cDNA sequence X76971; predicted gene, OTTMUSG00000015124	chr14:52323144-52333144	7.53484438068549	27.5772412165878	0.0156631424213791
ZBTB3	ENSMUSG00000071661	zinc finger and BTB domain containing 3	chr19:8864541-8874541	53.9031174925962	96.5203442580574	0.0159956318036357
TXNDC12	ENSMUSG00000028567	thioredoxin domain containing 12 (endoplasmic reticulum)	chr4:108327630-108337630	52.7439106647984	94.8981535982582	0.0162208302247683
Rnu6	ENSMUSG00000065111	U6 small nuclear RNA	chr15:102450919-102460919	63.1767721149784	108.686774206552	0.016317997794508
BTF3L4	ENSMUSG00000028568	basic transcription factor 3-like 4	chr4:108326546-108336546	49.845893595304	90.84267694876	0.0166545262829414
TRAIP	ENSMUSG00000032586	TRAF-interacting protein	chr9:107804085-107814085	84.0424950153382	135.45292009324	0.0168658508718453
MIIP	ENSMUSG00000029022	migration and invasion inhibitory protein	chr4:146707442-146717442	29.5597741088431	62.4543404022725	0.0168907100468818
Map2k3	ENSMUSG00000018932	mitogen-activated protein kinase kinase 3	chr11:60743252-60753252	69.5524096678661	116.797727505549	0.0169242257277385
-	ENSMUSG00000072493		chr15:72927703-72937703	30.7189809366409	64.0765310620718	0.0170700322283145
MPHOSPH9	ENSMUSG00000038126	M-phase phosphoprotein 9	chr5:124584069-124594069	45.209066284113	84.3539143095628	0.0171462995708834
TMEM199	ENSMUSG00000051232	transmembrane protein 199	chr11:78323326-78333326	41.1518423868208	78.6762470002653	0.0175057046577544
-	ENSMUSG00000049927		chr17:56242757-56252757	40.5722389729219	77.8651516703657	0.0175169204412582
zmat5	ENSMUSG00000009076	zinc finger, matrin type 5	chr11:4599688-4609688	36.5150150756297	72.1874843610682	0.0175608891268902
-	ENSMUSG00000070918		chr4:88246081-88256081	5.21643072508996	22.71066923719	0.0177372083477004
Gm13287	ENSMUSG00000070917	predicted gene 13277; predicted gene 13289; predicted gene 13276; predicted gene 13279; predicted gene 13288; predicted gene 13278; predicted gene 13287; predicted gene 13290; predicted gene 13272; predicted gene 13285; predicted gene 13284; similar to novel member of the interferon zeta family Ifnz; similar to interferon zeta	chr4:88246081-88256081	5.21643072508996	22.71066923719	0.0177372083477004
-	ENSMUSG00000043145		chr13:22029164-22039164	80.5648745319449	130.586348113842	0.0179539705886156
CD81	ENSMUSG00000037706	CD81 antigen	chr7:142857185-142867185	107.806234985192	164.652351969627	0.0184433870041136
Zfp442	ENSMUSG00000068130	zinc finger protein 442	chr2:150137927-150147927	2.31841365559554	16.2219065979928	0.0188112870390174
PHC1	ENSMUSG00000040669	polyhomeotic-like 1 (Drosophila)	chr6:122299270-122309270	70.132013081765	116.797727505549	0.0193323707032041
H2-Q9	ENSMUSG00000055413	histocompatibility 2, Q region locus 1; histocompatibility 2, Q region locus 9; similar to H-2 class I histocompatibility antigen, L-D alpha chain precursor; histocompatibility 2, Q region locus 8; histocompatibility 2, Q region locus 2; similar to MHC class Ib antigen; histocompatibility 2, Q region locus 7; histocompatibility 2, Q region locus 6; hypothetical protein LOC100044307; similar to H-…	chr17:34997188-35007188	61.4379618732817	105.442392886954	0.019399120370565
-	ENSMUSG00000077698		chr2:166751481-166761481	69.5524096678661	115.986632175649	0.0194937646124006
Zfp740	ENSMUSG00000046897	zinc finger protein 740	chr15:102026682-102036682	48.6866867675063	88.409390959061	0.0196924143244974
HIST1H2BK	ENSMUSG00000062727	histone cluster 1, H2bk	chr13:22038335-22048335	45.209066284113	83.5428189796632	0.0203406767851212
2810006K23Rik	ENSMUSG00000047635	RIKEN cDNA 2810006K23 gene	chr5:124583707-124593707	45.209066284113	83.5428189796632	0.0203406767851212
Rnu6	ENSMUSG00000065623	U6 small nuclear RNA	chr4:131814283-131824283	30.139377522742	62.4543404022725	0.0206153694829356
TRIM39	ENSMUSG00000045409	tripartite motif-containing 39	chr17:35875057-35885057	41.7314458007196	78.6762470002653	0.0207637729550583
LOC100047993	ENSMUSG00000056076	hypothetical protein LOC100047993; eukaryotic translation initiation factor 3, subunit B	chr5:140666779-140676779	56.2215311481918	98.1425349178567	0.0208937134401832
myo9b	ENSMUSG00000004677	myosin IXb	chr8:74196703-74206703	39.4130321451241	75.4318656806667	0.0208677607069624
Sox15	ENSMUSG00000041287	SRY-box containing gene 16; SRY-box containing gene 15	chr11:69466232-69476232	38.8334287312252	74.6207703507671	0.0208989453078283
pja2	ENSMUSG00000024083	praja 2, RING-H2 motif containing	chr17:93116039-93126039	38.2538253173263	73.8096750208675	0.0209207299459805
NIT2	ENSMUSG00000022751	nitrilase family, member 2	chr16:57083674-57093674	35.3558082478319	69.7541983713692	0.020927888343338
GPR161	ENSMUSG00000040836	G protein-coupled receptor 161	chr1:167133538-167143538	54.4827209064951	95.7092489281578	0.0213216677393882
-	ENSMUSG00000082936		chr10:120326246-120336246	22.6045331420565	51.0990057836775	0.0219308759216051
TMEM143	ENSMUSG00000002781	transmembrane protein 143	chr7:45760117-45770117	76.5076506346527	124.097585474645	0.0221490978464263
CNTFR	ENSMUSG00000028444	ciliary neurotrophic factor receptor	chr4:41880761-41890761	109.545045226889	165.463447299527	0.0221295149642976
Rnu1a1	ENSMUSG00000065329	U1b1 small nuclear RNA; U1b6 small nuclear RNA; U1b2 small nuclear RNA; U1a1 small nuclear RNA	chr5:23341386-23351386	93.8957530516192	145.997159381936	0.0222946717171509
Nup214	ENSMUSG00000001855	nucleoporin 214	chr2:31791459-31801459	50.4254970092029	90.0315816188603	0.0223004268520641
CRADD	ENSMUSG00000045867	CASP2 and RIPK1 domain containing adaptor with death domain	chr10:94748253-94758253	60.8583584593828	103.820202227154	0.0223146700937552
-	ENSMUSG00000080058		chr8:73624069-73634069	67.8135994261694	112.74225085605	0.0228359972281892
ORF61	ENSMUSG00000013858	open reading frame 61	chr10:79382459-79392459	81.1444779458438	129.775252783943	0.0228825480153693
-	ENSMUSG00000082463		chr14:44128400-44138400	48.1070833536074	86.7872002992617	0.0228694853856316
ccdc101	ENSMUSG00000030714	coiled-coil domain containing 101	chr7:126435462-126445462	46.9478765258096	85.1650096394625	0.0231367481359933
atg16l1	ENSMUSG00000026289	autophagy-related 16-like 1 (yeast)	chr1:89582242-89592242	80.5648745319449	128.964157454043	0.0231197078415819
-	ENSMUSG00000055370		chr16:43277967-43287967	46.3682731119107	84.3539143095628	0.0232628039809702
ak1	ENSMUSG00000026817	adenylate kinase 1	chr2:32438767-32448767	85.7813052570348	135.45292009324	0.0234946363357005
gmppb	ENSMUSG00000070284	GDP-mannose pyrophosphorylase B	chr9:107902391-107912391	57.3807379759895	98.9536302477564	0.0235276094243839
Mcts2	ENSMUSG00000042814	malignant T cell amplified sequence 2	chr2:152373476-152383476	44.0498594563152	81.1095329899642	0.0237095171926655
TBC1D10A	ENSMUSG00000034412	TBC1 domain family, member 10a	chr11:4081792-4091792	56.2215311481918	97.3314395879571	0.0239295418235225
-	ENSMUSG00000077565		chr2:166751203-166761203	64.915582356675	108.686774206552	0.0239453805810266
HIGD2A	ENSMUSG00000025868	HIG1 domain family, member 2A	chr13:54594859-54604859	41.7314458007196	77.8651516703657	0.0240676488430084
TMX3	ENSMUSG00000024614	thioredoxin-related transmembrane protein 3	chr18:90639352-90649352	30.139377522742	61.6432450723728	0.0242731156307023
MARK2	ENSMUSG00000024969	MAP/microtubule affinity-regulating kinase 2	chr19:7403888-7413888	55.062324320394	95.7092489281578	0.0242673499504983
D9Ertd402e	ENSMUSG00000046603	DNA segment, Chr 9, ERATO Doi 402, expressed	chr9:122649296-122659296	77.6668574624505	124.908680804545	0.0244967747199043
NIT1	ENSMUSG00000013997	nitrilase 1	chr1:173177321-173187321	38.2538253173263	72.9985796909678	0.0245057373200683
SLC4A1AP	ENSMUSG00000029141	solute carrier family 4 (anion exchanger), member 1, adaptor protein	chr5:31798590-31808590	38.2538253173263	72.9985796909678	0.0245057373200683
DDX11	ENSMUSG00000035842	DEAD/H (Asp-Glu-Ala-Asp/His) box polypeptide 11 (CHL1-like helicase homolog, S. cerevisiae)	chr17:66018063-66028063	37.0946184895286	71.3763890311685	0.0245193135702291
Zc3h4	ENSMUSG00000059273	zinc finger CCCH-type containing 4	chr7:15554403-15564403	70.7116164956638	115.986632175649	0.0245633718030103
LIMD1	ENSMUSG00000025239	LIM domains containing 1	chr9:123322404-123332404	63.1767721149784	106.253488216853	0.024551543288922
SYNGR4	ENSMUSG00000040231	synaptogyrin 4	chr7:45759753-45769753	77.0872540485516	124.097585474645	0.024691121631764
Gm8973	ENSMUSG00000064081	predicted gene 8973	chr15:98829090-98839090	88.6793223265293	138.697301412839	0.0248303259818067
Tm9sf2	ENSMUSG00000025544	transmembrane 9 superfamily member 2	chr14:121237262-121247262	53.3235140786973	93.2759629384589	0.0248157839325001
-	ENSMUSG00000065617		chr12:110155315-110165315	52.7439106647984	92.4648676085592	0.0249936800323322
TMEM88	ENSMUSG00000045377	transmembrane protein 88	chr11:69209429-69219429	62.0175652871806	104.631297557054	0.0250467029358012
-	ENSMUSG00000075480		chr11:105971940-105981940	68.9728062539672	113.55334618595	0.0253979012338723
LIMD2	ENSMUSG00000040699	similar to epithelial protein lost in neoplasm; LIM domain containing 2	chr11:105971950-105981950	68.9728062539672	113.55334618595	0.0253979012338723
IL23R	ENSMUSG00000049093	interleukin 23 receptor	chr6:67416433-67426433	21.4453263142587	48.6657197939785	0.0257674176836392
hsf1	ENSMUSG00000022556	heat shock factor 1	chr15:76299700-76309700	50.4254970092029	89.2204862889607	0.0257938556821485
TAGLN2	ENSMUSG00000026547	transgelin 2	chr1:174331722-174341722	97.3733735350125	149.241540701534	0.0259707616080746
1110038D17Rik	ENSMUSG00000033416	RIKEN cDNA 1110038D17 gene	chr10:74956688-74966688	49.845893595304	88.409390959061	0.0259757547166054
clk3	ENSMUSG00000032316	CDC-like kinase 3	chr9:57558654-57568654	85.201701843136	133.830729433441	0.0268477417160624
SLK	ENSMUSG00000025060	STE20-like kinase (yeast)	chr19:47627989-47637989	45.7886696980118	82.7317236497635	0.027216996944775
Gm5884	ENSMUSG00000042870	predicted gene 5884; target of myb1 homolog (chicken)	chr8:77924781-77934781	45.7886696980118	82.7317236497635	0.027216996944775
-	ENSMUSG00000076241		chr12:110160063-110170063	45.209066284113	81.9206283198639	0.0273496736023912
TOP2B	ENSMUSG00000017485	topoisomerase (DNA) II beta	chr14:15153453-15163453	24.922946797652	53.5322917733764	0.027672549863971
EIF4G2	ENSMUSG00000005610	eukaryotic translation initiation factor 4, gamma 2	chr7:110869175-110879175	44.0498594563152	80.2984376600646	0.0277197822170028
-	ENSMUSG00000081282		chr5:115748454-115758454	77.6668574624505	124.097585474645	0.0277450191474751
-	ENSMUSG00000082833		chr4:134575046-134585046	93.8957530516192	144.374968722136	0.0281222872498071
Slc25a34	ENSMUSG00000040740	solute carrier family 25, member 34	chr4:140890910-140900910	63.1767721149784	105.442392886954	0.0282838746409268
heatr2	ENSMUSG00000025857	HEAT repeat containing 2	chr5:139398865-139408865	63.1767721149784	105.442392886954	0.0282838746409268
-	ENSMUSG00000076459		chr12:110155617-110165617	54.4827209064951	94.0870582683585	0.0283002602748713
fucA1	ENSMUSG00000028673	fucosidase, alpha-L- 1, tissue	chr4:135187835-135197835	70.132013081765	114.36444151585	0.0283780101224686
Sft2d1	ENSMUSG00000073468	hypothetical protein LOC100044184; predicted gene 12166; SFT2 domain containing 1	chr17:8144347-8154347	76.5076506346527	122.475394814846	0.0284013755196289
Serpina1e	ENSMUSG00000072849	predicted gene 8893; serine (or cysteine) peptidase inhibitor, clade A, member 1E	chr12:104355025-104365025	27.2413604532475	56.776673092975	0.0283931508857095
ABI2	ENSMUSG00000026782	abl-interactor 2	chr1:60349280-60359280	39.992635559023	74.6207703507671	0.0285655184776123
Gm5871	ENSMUSG00000025024	survival motor neuron domain containing 1; predicted gene 5871	chr19:53438885-53448885	39.992635559023	74.6207703507671	0.0285655184776123
PFDN2	ENSMUSG00000006412	prefoldin 2	chr1:173177384-173187384	39.4130321451241	73.8096750208675	0.0286480125665351
DOLK	ENSMUSG00000075419	dolichol kinase	chr2:30103343-30113343	39.4130321451241	73.8096750208675	0.0286480125665351
NUS1	ENSMUSG00000023068	nuclear undecaprenyl pyrophosphate synthase 1 homolog (S. cerevisiae)	chr10:52100974-52110974	75.9280472207538	121.664299484946	0.0287135202984217
-	ENSMUSG00000080687		chr12:110155124-110165124	53.3235140786973	92.4648676085592	0.0287105203752687
nfe2l2	ENSMUSG00000015839	nuclear factor, erythroid derived 2, like 2	chr2:75500343-75510343	52.7439106647984	91.6537722786596	0.028901438645724
ARID2	ENSMUSG00000033237	AT rich interactive domain 2 (ARID, RFX-like); RIKEN cDNA 1700124K17 gene	chr15:96110556-96120556	30.7189809366409	61.6432450723728	0.0289899432118334
Fbxw21	ENSMUSG00000047237	RIKEN cDNA E330009P21 gene	chr9:109014428-109024428	31.2985843505397	62.4543404022725	0.0290465109211429
Gm3408	ENSMUSG00000072742	predicted gene 3494; predicted gene 3099; predicted gene 6676; predicted gene 3518; alpha7-takusan; RIKEN cDNA 4930555G01 gene; predicted gene, 100039441; predicted gene 3715; RIKEN cDNA B930046C15 gene; predicted gene 3591; predicted gene 8265; predicted gene 2977; predicted gene 3020; predicted gene 3115; predicted gene 3012; predicted gene 8374; predicted gene 8159; predicted gene, ENSMUSG0000…	chr14:3521543-3531543	1.15920682779777	12.1664299484946	0.029414552545377
hspb9	ENSMUSG00000017832	heat shock protein, alpha-crystallin-related, B9	chr11:100525019-100535019	51.5847038370007	90.0315816188603	0.0294026452292574
trim8	ENSMUSG00000025034	tripartite motif protein 8	chr19:46550610-46560610	59.1195482176862	99.764725577656	0.0302016100369382
-	ENSMUSG00000045472		chr19:46551093-46561093	59.1195482176862	99.764725577656	0.0302016100369382
klhl5	ENSMUSG00000054920	kelch-like 5 (Drosophila)	chr5:65381716-65391716	58.5399448037873	98.9536302477564	0.0305322446883584
FCGRT	ENSMUSG00000003420	Fc receptor, IgG, alpha chain transporter	chr7:44966824-44976824	58.5399448037873	98.9536302477564	0.0305322446883584
PDCD7	ENSMUSG00000041837	programmed cell death 7	chr9:65139074-65149074	65.4951857705739	107.875678876652	0.0309428436598306
Zmynd8	ENSMUSG00000039671	zinc finger, MYND-type containing 8	chr2:165585167-165595167	57.3807379759895	97.3314395879571	0.031050448079654
NUDCD2	ENSMUSG00000020328	NudC domain containing 2	chr11:40572307-40582307	21.4453263142587	47.8546244640789	0.0312932310739783
CTSA	ENSMUSG00000017760	cathepsin A	chr2:164519078-164529078	56.8011345620906	96.5203442580574	0.0312698344482414
lrsam1	ENSMUSG00000026792	RIKEN cDNA 4930555K19 gene; leucine rich repeat and sterile alpha motif containing 1	chr2:32778623-32788623	45.7886696980118	81.9206283198639	0.0315597252001689
Elovl1	ENSMUSG00000006390	elongation of very long chain fatty acids (FEN1/Elo2, SUR4/Elo3, yeast)-like 1	chr4:117921071-117931071	45.7886696980118	81.9206283198639	0.0315597252001689
Pafah1b2	ENSMUSG00000003131	platelet-activating factor acetylhydrolase, isoform 1b, subunit 2	chr9:45730836-45740836	45.7886696980118	81.9206283198639	0.0315597252001689
aph1a	ENSMUSG00000015750	predicted gene 15429; anterior pharynx defective 1a homolog (C. elegans)	chr3:95974374-95984374	102.589804260102	154.108112680932	0.0322287354091524
MLST8	ENSMUSG00000024142	MTOR associated protein, LST8 homolog (S. cerevisiae)	chr17:24201651-24211651	81.7240813597427	128.153062124144	0.0324049402083932
-	ENSMUSG00000081359		chr7:100449354-100459354	42.8906526285174	77.8651516703657	0.0324520478026671
Hist1h2af	ENSMUSG00000061991	histone cluster 1, H2af	chr13:23536371-23546371	42.3110492146185	77.054056340466	0.0326844451741627
mgea5	ENSMUSG00000025220	meningioma expressed antigen 5 (hyaluronidase)	chr19:45832057-45842057	40.5722389729219	74.6207703507671	0.0332961772755143
-	ENSMUSG00000083043		chr2:25360488-25370488	40.5722389729219	74.6207703507671	0.0332961772755143
MRPL48	ENSMUSG00000030706	mitochondrial ribosomal protein L48	chr7:100452189-100462189	74.768840392956	119.231013495247	0.0333119300838718
secisbp2	ENSMUSG00000035139	SECIS binding protein 2	chr13:51659193-51669193	39.992635559023	73.8096750208675	0.0334578791622348
NUP188	ENSMUSG00000052533	nucleoporin 188	chr2:30103438-30113438	39.4130321451241	72.9985796909678	0.0336204384474394
Zfp46	ENSMUSG00000051351	zinc finger protein 46	chr4:135553145-135563145	60.8583584593828	101.386916237455	0.0336477146159525
CHMP4B	ENSMUSG00000038467	chromatin modifying protein 4B	chr2:154343502-154353502	37.6742219034275	70.5652937012689	0.0340379964245249
CROT	ENSMUSG00000003623	carnitine O-octanoyltransferase	chr5:8998167-9008167	36.5150150756297	68.9431030414696	0.0342747309355273
zfp36l1	ENSMUSG00000021127	zinc finger protein 36, C3H type-like 1	chr12:81026853-81036853	51.0051004231018	88.409390959061	0.0344006600249753
ATAD5	ENSMUSG00000017550	ATPase family, AAA domain containing 5	chr11:79900595-79910595	34.776204833933	66.5098170517707	0.0345771251507551
Brms1	ENSMUSG00000080268	breast cancer metastasis-suppressor 1	chr19:5036393-5046393	84.6220984292371	131.397443443742	0.0345729616044327
Gm6251	ENSMUSG00000057841	predicted gene 8680; predicted gene 9663; predicted gene 7434; predicted gene 6251; predicted gene 6520; ribosomal protein L32	chr6:115769366-115779366	66.6543925983717	108.686774206552	0.0346115530742402
hsd17b7	ENSMUSG00000026675	hydroxysteroid (17-beta) dehydrogenase 7	chr1:171800876-171810876	30.139377522742	60.0210544125735	0.0346266116434402
-	ENSMUSG00000084381		chr11:4813513-4823513	31.2985843505397	61.6432450723728	0.0346999326822205
NFS1	ENSMUSG00000027618	nitrogen fixation gene 1 (S. cerevisiae); similar to Nitrogen fixation gene 1 (S. cerevisiae)	chr2:155830624-155840624	31.8781877644386	62.4543404022725	0.0346905790601857
Vasn	ENSMUSG00000039646	vasorin	chr16:4550169-4560169	59.1195482176862	98.9536302477564	0.0347414474266377
Cyp2c39	ENSMUSG00000025003	cytochrome P450, family 2, subfamily c, polypeptide 39	chr19:39559182-39569182	7.53484438068549	25.1439552268889	0.0347628755703946
Vpreb1	ENSMUSG00000059305	pre-B lymphocyte gene 1	chr16:16777813-16787813	57.3807379759895	96.5203442580574	0.0356988049875929
Cdc42ep4	ENSMUSG00000041598	CDC42 effector protein (Rho GTPase binding) 4	chr11:113562897-113572897	71.2912199095627	114.36444151585	0.0357464292640501
pgpep1	ENSMUSG00000056204	pyroglutamyl-peptidase I	chr8:73583657-73593657	47.5274799397085	83.5428189796632	0.0359467438500648
JUND	ENSMUSG00000071076	Jun proto-oncogene related gene d	chr8:73622938-73632938	70.7116164956638	113.55334618595	0.0361346616579571
Cdkl3	ENSMUSG00000020389	cyclin-dependent kinase-like 3	chr11:51842644-51852644	46.9478765258096	82.7317236497635	0.0360928893513857
NEURL2	ENSMUSG00000039873	neuralized-like 2 (Drosophila)	chr2:164519661-164529661	56.2215311481918	94.8981535982582	0.036296518639253
SSBP3	ENSMUSG00000061887	single-stranded DNA binding protein 3	chr4:106404402-106414402	63.7563755288772	104.631297557054	0.0363146859092264
Gm9396	ENSMUSG00000038900	similar to ribosomal protein L12; predicted gene 7117; small nucleolar RNA, H/ACA box 65; predicted gene 11425; predicted gene 6285; predicted gene 5962; predicted gene 9396; similar to 60S ribosomal protein L12; ribosomal protein L12; predicted gene 6336	chr2:32778728-32788728	46.3682731119107	81.9206283198639	0.0363774355501023
psmd3	ENSMUSG00000017221	proteasome (prosome, macropain) 26S subunit, non-ATPase, 3	chr11:98493656-98503656	86.9405120848326	133.830729433441	0.0367572142182724
Gm5613	ENSMUSG00000072324	similar to ribosomal protein L15; predicted gene 8420; predicted gene 6937; predicted gene 4581; predicted gene 5613; predicted gene 7287; predicted gene, 674243; predicted gene 4607; predicted gene 10224; predicted gene 8037; predicted gene 4294; predicted gene 5491; predicted gene, EG622994; hypothetical protein LOC100046288; predicted gene 8885; predicted gene 10020; predicted gene 3464; predi…	chr19:42207962-42217962	81.1444779458438	126.530871464344	0.0371600188637202
DAP3	ENSMUSG00000068921	death associated protein 3	chr3:89030878-89040878	44.6294628702141	79.487342330165	0.0372701432479618
-	ENSMUSG00000073808		chr4:88227731-88237731	14.4900853474721	36.4992898454839	0.0375437976181813
NOP16	ENSMUSG00000025869	NOP16 nucleolar protein homolog (yeast)	chr13:54594696-54604696	42.8906526285174	77.054056340466	0.0380540161220443
Fdxacb1	ENSMUSG00000037845	ferredoxin-fold anticodon binding domain containing 1	chr9:50515466-50525466	41.7314458007196	75.4318656806667	0.0385694407059655
TMEM176B	ENSMUSG00000029810	transmembrane protein 176B	chr6:48765614-48775614	73.6096335651583	116.797727505549	0.0387256123765508
stoml1	ENSMUSG00000032333	stomatin-like 1	chr9:58046329-58056329	41.1518423868208	74.6207703507671	0.0387631825916442
STRA13	ENSMUSG00000025144	stimulated by retinoic acid 13	chr11:120524828-120534828	84.6220984292371	130.586348113842	0.0388183244871058
-	ENSMUSG00000065595		chr12:110154610-110164610	52.1643072508996	89.2204862889607	0.0389405214666644
Zfp710	ENSMUSG00000048897	zinc finger protein 710	chr7:79894847-79904847	73.0300301512594	115.986632175649	0.0392508875507722
snrpd3	ENSMUSG00000020180	small nuclear ribonucleoprotein D3	chr10:74956267-74966267	51.5847038370007	88.409390959061	0.0393557455173128
BOP1	ENSMUSG00000022557	block of proliferation 1	chr15:76299507-76309507	51.5847038370007	88.409390959061	0.0393557455173128
Ptges3	ENSMUSG00000071072	predicted gene 9769; prostaglandin E synthase 3 (cytosolic); similar to Sid3177p; predicted gene 11893	chr10:127456931-127466931	38.8334287312252	71.3763890311685	0.0395437760607616
Baz2a	ENSMUSG00000040054	bromodomain adjacent to zinc finger domain, 2A	chr10:127456939-127466939	38.8334287312252	71.3763890311685	0.0395437760607616
CCNH	ENSMUSG00000021548	cyclin H	chr13:85657587-85667587	23.7637399698542	50.2879104537778	0.0395144216763187
-	ENSMUSG00000065862		chr11:69479171-69489171	50.4254970092029	86.7872002992617	0.0399765632944077
RBKS	ENSMUSG00000029136	ribokinase	chr5:31969208-31979208	50.4254970092029	86.7872002992617	0.0399765632944077
pfn1	ENSMUSG00000018293	profilin 1	chr11:70465830-70475830	77.6668574624505	121.664299484946	0.0400851597605114
PPP1R8	ENSMUSG00000028882	protein phosphatase 1, regulatory (inhibitor) subunit 8	chr4:132110199-132120199	36.5150150756297	68.13200771157	0.0401713065336513
-	ENSMUSG00000070141		chr12:110158125-110168125	49.845893595304	85.9761049693621	0.0402058352142591
Hnrnpk	ENSMUSG00000021546	heterogeneous nuclear ribonucleoprotein K; predicted gene 7964	chr13:58407139-58417139	35.9354116617308	67.3209123816703	0.0402492415331626
IDH1	ENSMUSG00000025950	isocitrate dehydrogenase 1 (NADP+), soluble	chr1:65108342-65118342	64.915582356675	105.442392886954	0.0405981885628638
Rnu6	ENSMUSG00000084522	U6 small nuclear RNA	chr11:68807197-68817197	33.0373945922364	63.2654357321721	0.0408841640089245
ROMO1	ENSMUSG00000067847	reactive oxygen species modulator 1	chr2:155830674-155840674	32.4577911783375	62.4543404022725	0.0409511670307419
Rnu6	ENSMUSG00000065352	U6 small nuclear RNA	chr14:19485075-19495075	48.6866867675063	84.3539143095628	0.0409615590493324
Pak2	ENSMUSG00000022781	p21 protein (Cdc42/Rac)-activated kinase 2	chr16:31994020-32004020	28.9801706949442	57.5877684228746	0.0409429987368256
Dear1	ENSMUSG00000078550	dual endothelin 1/angiotensin II receptor 1 homolog (rat)	chr3:85046460-85056460	29.5597741088431	58.3988637527743	0.0409513239748827
2310067B10Rik	ENSMUSG00000020747	RIKEN cDNA 2310067B10 gene	chr11:115576523-115586523	31.2985843505397	60.8321497424732	0.0409132873599188
-	ENSMUSG00000081270		chr11:105686995-105696995	30.139377522742	59.2099590826739	0.0409053527079391
9130011E15Rik	ENSMUSG00000039901	RIKEN cDNA 9130011E15 gene	chr19:46046799-46056799	81.7240813597427	126.530871464344	0.0412888121952121
Hist1h2an	ENSMUSG00000069302	histone cluster 1, H2ad; histone cluster 1, H2ae; histone cluster 1, H2ag; histone cluster 1, H2ah; histone cluster 1, H2ai; similar to histone 2a; histone cluster 1, H2an; histone cluster 1, H2ao; histone cluster 1, H2ac; histone cluster 1, H2ab	chr13:22038033-22048033	46.9478765258096	81.9206283198639	0.0420818816500609
Lrrc47	ENSMUSG00000029028	leucine rich repeat containing 47; similar to leucine rich repeat containing 47	chr4:152850613-152860613	46.9478765258096	81.9206283198639	0.0420818816500609
Zfp668	ENSMUSG00000049728	zinc finger protein 668	chr7:127662928-127672928	46.9478765258096	81.9206283198639	0.0420818816500609
GNG3	ENSMUSG00000071658	guanine nucleotide binding protein (G protein), gamma 3	chr19:8901255-8911255	55.6419277342929	93.2759629384589	0.0422424031387828
LRRC45	ENSMUSG00000025145	leucine rich repeat containing 45	chr11:120525043-120535043	85.7813052570348	131.397443443742	0.0424346325222438
usp19	ENSMUSG00000006676	ubiquitin specific peptidase 19	chr9:108343851-108353851	54.4827209064951	91.6537722786596	0.0430595015870244
INTS7	ENSMUSG00000037461	integrator complex subunit 7	chr1:193271378-193281378	44.0498594563152	77.8651516703657	0.0437334331525174
B3GNTL1	ENSMUSG00000046605	UDP-GlcNAc:betaGal beta-1,3-N-acetylglucosaminyltransferase-like 1	chr11:121484229-121494229	43.4702560424163	77.054056340466	0.0441170340923591
MTF1	ENSMUSG00000028890	metal response element binding transcription factor 1	chr4:124299408-124309408	43.4702560424163	77.054056340466	0.0441170340923591
Gm15784	ENSMUSG00000081126	predicted gene 15784	chr6:149313856-149323856	13.3308785196743	34.066003855785	0.0443992248696025
Mettl7a2	ENSMUSG00000056487	HIG1 domain family, member 1C; UbiE-YGHL1 fusion protein; methyltransferase like 7A2	chr15:100176234-100186234	42.3110492146185	75.4318656806667	0.0447662061027157
BRE	ENSMUSG00000052139	brain and reproductive organ-expressed protein	chr5:31969587-31979587	52.1643072508996	88.409390959061	0.0448114183445633
-	ENSMUSG00000072853		chr6:108432048-108442048	52.1643072508996	88.409390959061	0.0448114183445633
LRIG2	ENSMUSG00000032913	leucine-rich repeats and immunoglobulin-like domains 2	chr3:104635917-104645917	41.7314458007196	74.6207703507671	0.0448927811775182
btg1	ENSMUSG00000036478	B-cell translocation gene 1, anti-proliferative; similar to myocardial vascular inhibition factor	chr10:96041694-96051694	51.5847038370007	87.5982956291614	0.0451075687008373
SPTY2D1	ENSMUSG00000049516	SPT2, Suppressor of Ty, domain containing 1 (S. cerevisiae)	chr7:46871271-46881271	59.1195482176862	97.3314395879571	0.0453709173851643
Tmem176a	ENSMUSG00000023367	transmembrane protein 176A	chr6:48766095-48776095	71.8708233234616	113.55334618595	0.0453475883979575
RBBP6	ENSMUSG00000030779	retinoblastoma binding protein 6	chr7:122756967-122766967	40.5722389729219	72.9985796909678	0.0453615781312887
-	ENSMUSG00000084196		chr4:122090287-122100287	13.9104819335732	34.8770991856846	0.0454672842373288
PIAS1	ENSMUSG00000032405	protein inhibitor of activated STAT 1	chr9:62773882-62783882	51.0051004231018	86.7872002992617	0.0454972510480809
NUP98	ENSMUSG00000063550	nucleoporin 98	chr7:102078941-102088941	39.4130321451241	71.3763890311685	0.0458130834876064
HMMR	ENSMUSG00000020330	hyaluronan mediated motility receptor (RHAMM)	chr11:40571845-40581845	21.4453263142587	46.2324338042796	0.0461005140851406
Speer2	ENSMUSG00000063163	spermatogenesis associated glutamate (E)-rich protein 2	chr16:69741254-69751254	10.4328614501799	29.1994318763871	0.0461588206116185
JMJD8	ENSMUSG00000025736	jumonji domain containing 8	chr17:25551643-25561643	57.9603413898884	95.7092489281578	0.0461776211958437
CD68	ENSMUSG00000018774	CD68 antigen	chr11:69477348-69487348	49.845893595304	85.1650096394625	0.0462427144603021
dhx58	ENSMUSG00000017830	DEXH (Asp-Glu-X-His) box polypeptide 58	chr11:100515361-100525361	81.7240813597427	125.719776134445	0.0462836242473794
-	ENSMUSG00000076145		chr12:110158384-110168384	48.6866867675063	83.5428189796632	0.0471856095997674
-	ENSMUSG00000080411		chr12:110158478-110168478	48.6866867675063	83.5428189796632	0.0471856095997674
-	ENSMUSG00000084207		chr2:139549738-139559738	24.3433433837531	50.2879104537778	0.0477964688454127
TMEM49	ENSMUSG00000018171	transmembrane protein 49	chr11:86495016-86505016	32.4577911783375	61.6432450723728	0.0484286739296726
KIF2B	ENSMUSG00000046755	kinesin family member 2B	chr11:91388648-91398648	31.8781877644386	60.8321497424732	0.0485125605045719
Fv1	ENSMUSG00000070583	Friend virus susceptibility 1	chr4:146707779-146717779	31.8781877644386	60.8321497424732	0.0485125605045719
CTSB	ENSMUSG00000021939	cathepsin B	chr14:62071626-62081626	89.838529154327	135.45292009324	0.0485421428518574
ORC4L	ENSMUSG00000026761	origin recognition complex, subunit 4-like (S. cerevisiae)	chr2:48766276-48776276	30.139377522742	58.3988637527743	0.0486605600684475
TOP3B	ENSMUSG00000022779	topoisomerase (DNA) III beta	chr16:16779320-16789320	46.3682731119107	80.2984376600646	0.0489947742746331
mrps16	ENSMUSG00000049960	mitochondrial ribosomal protein S16; predicted gene 9173	chr14:19177107-19187107	61.4379618732817	99.764725577656	0.0496433911856609
RMND5B	ENSMUSG00000001054	required for meiotic nuclear division 5 homolog B (S. cerevisiae)	chr11:51474173-51484173	84.0424950153382	128.153062124144	0.0496219007427493
Chchd1	ENSMUSG00000063787	coiled-coil-helix-coiled-coil-helix domain containing 1	chr14:19486621-19496621	45.209066284113	78.6762470002653	0.0499105933253728
Supplementary Table 3C. ChIP-sequence Analysis of H3K4 Methylation Upregulation
Gene.Symbol	Ensembl.ID	Description	Region.Analysed	KO	WT	Adjusted.Pvalue
Gm11400	ENSMUSG00000081208	predicted gene 11400	chr11:3045958-3055958	816.678187490449	542.488223818553	3.25172979685706e-14
Neil3	ENSMUSG00000039396	nei like 3 (E. coli)	chr8:55132694-55142694	299.930484786315	174.76130700195	1.06129236882801e-07
-	ENSMUSG00000083502		chrX:99684653-99694653	144.544811945212	62.6228016756988	4.15570123341306e-07
Aldob	ENSMUSG00000028307	aldolase B, fructose-bisphosphate	chr4:49565599-49575599	114.913125496444	49.5157036505525	1.62837813186938e-05
PAQR9	ENSMUSG00000064225	progestin and adipoQ receptor family member IX	chr9:95364303-95374303	179.958290871789	99.031407301105	3.52261742350867e-05
FGG	ENSMUSG00000033860	fibrinogen gamma chain	chr3:83088823-83098823	123.585814213156	58.9819411131582	6.6542852193637e-05
LOC100046051	ENSMUSG00000028088	similar to Flavin containing monooxygenase 5; flavin containing monooxygenase 5	chr3:97709209-97719209	223.321734455353	138.352701376544	0.000138297118016801
-	ENSMUSG00000065401		chr11:77884200-77894200	187.18553146905	109.953988988727	0.00016167623529727
Gm8909	ENSMUSG00000073402	predicted gene 8909	chr17:35771575-35781575	35.413478926577	5.825376900065	0.000178601893178623
-	ENSMUSG00000070065		chr11:77884365-77894365	187.908255528776	111.410333213743	0.000207282245846026
-	ENSMUSG00000044873		chr1:90087395-90097395	224.767182574805	141.993561939084	0.000252155771326225
Fbp1	ENSMUSG00000069805	fructose bisphosphatase 1	chr13:62892769-62902769	160.444741259185	91.7496861760238	0.000362323247571589
ONECUT1	ENSMUSG00000043013	one cut domain, family member 1	chr9:74643524-74653524	185.017359289872	112.138505326251	0.000459842357387994
TRPM8	ENSMUSG00000036251	transient receptor potential cation channel, subfamily M, member 8	chr1:90129453-90139453	160.444741259185	93.2060304010401	0.00053840785586758
9230019H11Rik	ENSMUSG00000071434	RIKEN cDNA 9230019H11 gene	chr10:7221706-7231706	65.7678894350715	24.7578518252763	0.000707584549622681
HEATR7B1	ENSMUSG00000079429	similar to hCG2012694	chr1:90053202-90063202	190.076427707954	119.420226451333	0.00106625970928278
DARC	ENSMUSG00000037872	Duffy blood group, chemokine receptor	chr1:175165119-175175119	135.149399168773	76.4580718133532	0.00140040897062319
4932411N23Rik	ENSMUSG00000058670	RIKEN cDNA 4932411N23 gene	chrX:122278463-122288463	41.9179954641115	11.65075380013	0.00155695890457475
6720401G13Rik	ENSMUSG00000073210	RIKEN cDNA 6720401G13 gene	chrX:46848345-46858345	50.5906841808243	16.7479585876869	0.00161041081134497
Cyp2d26	ENSMUSG00000022445	cytochrome P450, family 2, subfamily d, polypeptide 26	chr15:82617011-82627011	96.8450240032922	48.0593594255363	0.0016109532703399
tesB	ENSMUSG00000057246	cDNA sequence BC051142; testis specific basic protein	chr17:34001555-34011555	142.376639766034	83.0116208259263	0.00176605005661927
POPDC3	ENSMUSG00000019848	popeye domain containing 3	chr10:44972720-44982720	133.703951049321	76.4580718133532	0.00189031153195769
Apoh	ENSMUSG00000000049	apolipoprotein H	chr11:108206400-108216400	86.7268871671273	42.2339825254713	0.00282771668719968
HSD17B2	ENSMUSG00000031844	hydroxysteroid (17-beta) dehydrogenase 2	chr8:120582942-120592942	115.63584955617	64.079145900715	0.00300694868139669
AHSG	ENSMUSG00000022868	alpha-2-HS-glycoprotein	chr16:22802379-22812379	93.2314037046618	47.3311873130282	0.00314632251630046
TTR	ENSMUSG00000061808	transthyretin	chr18:20803423-20813423	96.8450240032922	50.2438757630607	0.00341431484766627
-	ENSMUSG00000082103		chr17:34000897-34010897	140.931191646582	84.4679650509426	0.00346092918104209
Gm4758	ENSMUSG00000079595	predicted gene 4758	chr16:36222284-36232284	33.9680308071249	8.73806535009751	0.0042951775889595
Hnf4a	ENSMUSG00000017950	hepatic nuclear factor 4, alpha	chr2:163233628-163243628	102.626816481101	56.7974247756338	0.00673583651514713
Cyp2c70	ENSMUSG00000060613	cytochrome P450, family 2, subfamily c, polypeptide 70	chr19:40235597-40245597	72.9951300323321	34.95226140039	0.00739846993569905
rbp2	ENSMUSG00000032454	retinol binding protein 2, cellular	chr9:98294905-98304905	149.603880363295	94.6623746260563	0.00756406373665429
LOR	ENSMUSG00000043165	loricrin	chr3:92164069-92174069	165.503809677268	108.497644763711	0.00883390902477607
PTF1A	ENSMUSG00000026735	pancreas specific transcription factor, 1a	chr2:19358392-19368392	88.1723352865794	46.60301520052	0.0088308111237146
AQP8	ENSMUSG00000030762	aquaporin 8	chr7:123248520-123258520	113.467677376992	66.2636622382394	0.00897260333118667
ANKS4B	ENSMUSG00000030909	ankyrin repeat and sterile alpha motif domain containing 4B	chr7:119960025-119970025	83.8359909282231	43.6903267504875	0.00971893391349563
9430077A04Rik	ENSMUSG00000044973	RIKEN cDNA 9430077A04 gene	chr14:31422030-31432030	96.122299943566	53.1565642130932	0.0100349118072009
-	ENSMUSG00000077612		chr14:32031244-32041244	82.3905428087709	42.9621546379794	0.0107268686367861
LMX1A	ENSMUSG00000026686	LIM homeobox transcription factor 1 alpha	chr1:169520914-169530914	143.09936382576	91.0215140635157	0.0109289668846659
TRIM15	ENSMUSG00000050747	tripartite motif-containing 15	chr17:36470240-36480240	164.058361557816	108.497644763711	0.0110308806603999
-	ENSMUSG00000078160		chr4:146379851-146389851	69.3815097337018	33.4959171753738	0.0110459618132728
-	ENSMUSG00000081595		chr4:145490868-145500868	87.4496112268533	47.3311873130282	0.0128928914695627
BHMT2	ENSMUSG00000042118	betaine-homocysteine methyltransferase 2	chr13:94770055-94780055	93.9541277643879	52.428392100585	0.0132894610457853
spp2	ENSMUSG00000026295	secreted phosphoprotein 2	chr1:90233229-90243229	100.458644301922	57.5255968881419	0.0132818939326491
Apob	ENSMUSG00000020609	apolipoprotein B	chr12:7998681-8008681	116.358573615896	70.6326949132882	0.0150916809839179
Gm10499	ENSMUSG00000073403	similar to MHC class I antigen precursor; predicted gene 10499	chr17:35748976-35758976	65.0451653753455	31.3114008378494	0.0155089944594818
-	ENSMUSG00000082161		chr13:25683608-25693608	79.4996465698667	42.2339825254713	0.0169922150854337
4833424O15Rik	ENSMUSG00000033342	RIKEN cDNA 4833424O15 gene	chr3:117562465-117572465	126.476710452061	79.3707602633857	0.0171139403013435
KCND2	ENSMUSG00000060882	potassium voltage-gated channel, Shal-related family, member 2	chr6:21161300-21171300	134.426675109047	85.9243092759588	0.0170700940511421
DMGDH	ENSMUSG00000042102	dimethylglycine dehydrogenase precursor	chr13:94770186-94780186	91.7859555852097	51.7002199880769	0.0169700052994596
PCDHB3	ENSMUSG00000045498	protocadherin beta 3	chr18:37421773-37431773	61.4315450767152	29.126884500325	0.017411254225338
-	ENSMUSG00000083587		chrX:79006157-79016157	28.9089623890424	8.00989323758938	0.0176046259730973
-	ENSMUSG00000080603		chr7:78882538-78892538	69.3815097337018	34.95226140039	0.0177953250623948
-	ENSMUSG00000076042		chr8:67401633-67411633	87.4496112268533	48.7875315380444	0.0188707860252352
-	ENSMUSG00000038311		chr17:35757900-35767900	23.1271699112339	5.09720478755688	0.0197946550674993
-	ENSMUSG00000046088		chr17:22389469-22399469	62.8769931961673	30.5832287253413	0.0199815421256339
Prrxl1	ENSMUSG00000041730	paired related homeobox protein-like 1	chr14:31423936-31433936	86.0041631074012	48.0593594255363	0.0209115308332409
Gm2001	ENSMUSG00000078368	predicted gene 5955; predicted gene 6803; ubiquitin-like 5; predicted gene 2001; similar to beacon	chr12:88528570-88538570	102.626816481101	61.1664574506825	0.0209888166250761
Gm2001	ENSMUSG00000072910	predicted gene 5955; predicted gene 6803; ubiquitin-like 5; predicted gene 2001; similar to beacon	chr12:88528570-88538570	102.626816481101	61.1664574506825	0.0209888166250761
F11	ENSMUSG00000031645	coagulation factor XI	chr8:46755848-46765848	102.626816481101	61.1664574506825	0.0209888166250761
FGA	ENSMUSG00000028001	fibrinogen alpha chain	chr3:83107084-83117084	103.349540540827	61.8946295631907	0.0217130449180728
six3	ENSMUSG00000038805	sine oculis-related homeobox 3 homolog (Drosophila)	chr17:85524357-85534357	107.685884899183	65.5354901257313	0.0226807160706619
Slc27a5	ENSMUSG00000030382	solute carrier family 27 (fatty acid transporter), member 5	chr7:11893371-11903371	70.1042337934279	36.4086056254063	0.0237636905121701
LOC100045781	ENSMUSG00000056329	hypothetical protein LOC100045781; hypothetical protein LOC100044095; predicted gene 3393; RIKEN cDNA 1810010K12 gene	chr2:19364582-19374582	75.8860262712364	40.777638300455	0.0239045994242405
ADCYAP1	ENSMUSG00000024256	adenylate cyclase activating polypeptide 1	chr17:93498713-93508713	125.031262332609	80.0989323758938	0.0247879501309705
NEUROG1	ENSMUSG00000048904	neurogenin 1	chr13:56256554-56266554	88.8950593463055	50.9720478755688	0.0247962221543306
-	ENSMUSG00000083698		chr4:99103540-99113540	88.8950593463055	50.9720478755688	0.0247962221543306
Bglap-rs1	ENSMUSG00000074489	bone gamma-carboxyglutamate protein, related sequence 1	chr3:88453670-88463670	60.7088210169891	29.8550566128331	0.0265892659209701
SERPINF2	ENSMUSG00000038224	serine (or cysteine) peptidase inhibitor, clade F, member 2	chr11:75250698-75260698	104.072264600553	63.3509737882069	0.0268947444919596
-	ENSMUSG00000080770		chr13:21878694-21888694	80.9450946893188	45.1466709755038	0.0273040068841578
TM4SF4	ENSMUSG00000027801	transmembrane 4 superfamily member 4	chr3:57508373-57518373	119.972193914526	76.4580718133532	0.0276795841093266
-	ENSMUSG00000029360		chr5:118321390-118331390	109.131333018635	67.7200064632557	0.0287093482197102
hsd3b1	ENSMUSG00000027871	hydroxy-delta-5-steroid dehydrogenase, 3 beta- and steroid delta-isomerase 1	chr3:98983855-98993855	70.1042337934279	37.1367777379144	0.0296781015012929
AICDA	ENSMUSG00000040627	activation-induced cytidine deaminase	chr6:122514428-122524428	99.7359202421964	60.4382853381744	0.0311357046049881
-	ENSMUSG00000080732		chr4:144840723-144850723	70.826957853154	37.8649498504225	0.0314874355427771
plg	ENSMUSG00000059481	plasminogen	chr17:12216966-12226966	107.685884899183	66.9918343507476	0.0320751037539051
DPPA4	ENSMUSG00000058550	predicted gene 5501; developmental pluripotency associated 4	chr16:48198357-48208357	47.69978794192	21.1169912627356	0.0321685776361605
-	ENSMUSG00000065402		chr18:65369230-65379230	100.458644301922	61.1664574506825	0.0321877917711777
Gm4983	ENSMUSG00000071372	predicted gene 4983	chr12:18152765-18162765	48.4225120016461	21.8451633752438	0.0356993005806993
-	ENSMUSG00000081211		chrX:106802216-106812216	28.1862383293164	8.73806535009751	0.036222359012759
-	ENSMUSG00000081858		chrX:16404021-16414021	37.5816511057552	14.5634422501625	0.0362152765000407
-	ENSMUSG00000075404		chr16:10398400-10408400	102.626816481101	63.3509737882069	0.0360980768138054
STEAP3	ENSMUSG00000026389	STEAP family member 3	chr1:122095251-122105251	118.526745795074	76.4580718133532	0.0366060323468302
nr2e1	ENSMUSG00000019803	nuclear receptor subfamily 2, group E, member 1	chr10:42267047-42277047	110.576781138087	69.9045228007801	0.0365983006511837
-	ENSMUSG00000083454		chr4:144838979-144848979	61.4315450767152	31.3114008378494	0.0368469688187384
CHRNA2	ENSMUSG00000022041	cholinergic receptor, nicotinic, alpha polypeptide 2 (neuronal)	chr14:65090070-65100070	70.1042337934279	37.8649498504225	0.0374694154225413
SLC10A1	ENSMUSG00000021135	solute carrier family 10 (sodium/bile acid cotransporter family), member 1	chr12:81881883-81891883	86.0041631074012	50.2438757630607	0.0376393250993512
HNF1A	ENSMUSG00000029556	HNF1 homeobox A	chr5:115227037-115237037	79.4996465698667	45.1466709755038	0.037641030116832
-	ENSMUSG00000058233		chr17:41775134-41785134	89.6177834060315	53.1565642130932	0.0380458991269858
-	ENSMUSG00000065613		chrX:48981555-48991555	120.694917974252	78.6425881508776	0.038927056444776
-	ENSMUSG00000083958		chr4:88080275-88090275	46.977063882194	21.1169912627356	0.0388586480462313
ANKRD58	ENSMUSG00000044400	ankyrin repeat domain 58	chrX:33475290-33485290	90.3405074657576	53.8847363256013	0.0389181208655023
-	ENSMUSG00000075591		chr5:138588507-138598507	57.0952007183588	28.3987123878169	0.039196312352228
PRODH2	ENSMUSG00000036892	proline dehydrogenase (oxidase) 2	chr7:30197420-30207420	74.4405781517843	41.5058104129632	0.0397613167793758
Gm11758	ENSMUSG00000078660	predicted gene 11756; predicted gene 13871; predicted gene 11757; predicted gene 11758	chr4:73386991-73396991	28.9089623890424	9.46623746260563	0.0413969279423512
NEUROG3	ENSMUSG00000044312	neurogenin 3	chr10:61523447-61533447	91.7859555852097	55.3410805506175	0.0413927929346237
Acox2	ENSMUSG00000021751	acyl-Coenzyme A oxidase 2, branched chain	chr14:7047692-7057692	114.913125496444	74.2735554758288	0.0417776101497864
MAGEA10	ENSMUSG00000043453	melanoma antigen family A, 10	chrX:68634578-68644578	34.6907548668509	13.1070980251463	0.0421203166662261
OSTM1	ENSMUSG00000038280	osteopetrosis associated transmembrane protein 1	chr10:42267250-42277250	108.408608958909	69.1763506882719	0.0445256704782725
ITIH2	ENSMUSG00000037254	inter-alpha trypsin inhibitor, heavy chain 2	chr2:10043516-10053516	117.081297675622	76.4580718133532	0.0453415316950719
2310003L06Rik	ENSMUSG00000007457	RIKEN cDNA 2310003L06 gene	chr5:89039020-89049020	53.4815804197285	26.2141960502925	0.0455203099952598
Lrrtm1	ENSMUSG00000060780	leucine rich repeat transmembrane neuronal 1	chr6:77167199-77177199	97.5677480630182	60.4382853381744	0.0459049773213972
-	ENSMUSG00000083889		chrX:101362833-101372833	33.2453067473988	12.3789259126381	0.0461934057214752
6330527O06Rik	ENSMUSG00000027270	RIKEN cDNA 6330527O06 gene	chr2:135744669-135754669	80.2223706295927	46.60301520052	0.0461110306384089
a1cf	ENSMUSG00000052595	APOBEC1 complementation factor	chr19:31929758-31939758	87.4496112268533	52.428392100585	0.0472157522958589
-	ENSMUSG00000070106		chrX:48981394-48991394	119.2494698548	78.6425881508776	0.0480628557917463
Six3os1	ENSMUSG00000056364	Six3 opposite strand transcript 1	chr17:85521691-85531691	95.39957588384	58.9819411131582	0.0484171066996442
Supplementary Table 3D. ChIP-sequence Analysis of H3K4 Methylation Downregulation
Gene.Symbol	Ensembl.ID	Description	Region.Analysed	KO	WT	Adjusted.Pvalue
FMO2	ENSMUSG00000040170	flavin containing monooxygenase 2	chr1:164730387-164740387	651.174377813181	1115.55967636245	6.72095389828763e-19
-	ENSMUSG00000084126		chr5:103859773-103869773	673.578823664689	1109.00612734988	7.10045481868798e-16
Aqp5	ENSMUSG00000044217	aquaporin 5	chr15:99414178-99424178	265.96245397919	544.672740156078	8.95331680224194e-16
-	ENSMUSG00000055440		chr19:23204415-23214415	1045.05899036388	1573.57993513006	4.43428251928906e-15
gpX3	ENSMUSG00000018339	glutathione peroxidase 3	chr11:54741342-54751342	432.188987716184	759.483513345975	5.34820687132356e-14
INMT	ENSMUSG00000003477	indolethylamine N-methyltransferase	chr6:55099605-55109605	132.258502929869	323.308417953608	6.88950205326395e-14
cmklr1	ENSMUSG00000042190	chemokine-like receptor 1	chr5:113906389-113916389	577.456523721123	942.982885698023	4.10695375088212e-13
SLC10A6	ENSMUSG00000029321	solute carrier family 10 (sodium/bile acid cotransporter family), member 6	chr5:103864705-103874705	574.565627482218	929.875787672876	2.1639688457702e-12
SCNN1A	ENSMUSG00000030340	sodium channel, nonvoltage-gated 1 alpha	chr6:125281959-125291959	619.374519185234	955.361811610661	4.1232699364026e-10
PON1	ENSMUSG00000002588	paraoxonase 1	chr6:5138824-5148824	114.913125496444	263.598304727941	9.98918570038087e-10
Ifitm1	ENSMUSG00000025491	interferon induced transmembrane protein 1	chr7:140813541-140823541	226.935354753983	420.883481029697	5.76820248326187e-09
-	ENSMUSG00000078947		chr2:163381305-163391305	151.049328482747	308.744975703445	1.27814092589708e-08
elf3	ENSMUSG00000003051	E74-like factor 3	chr1:137069849-137079849	290.535072009876	500.254241293082	3.00193967960991e-08
hopx	ENSMUSG00000059325	HOP homeobox	chr5:78184898-78194898	251.507972784669	447.097677079989	2.90938629038798e-08
nupr1	ENSMUSG00000030717	nuclear protein 1	chr7:126411637-126421637	333.175791533714	548.313600718619	1.33379905721081e-07
9130221D24Rik	ENSMUSG00000056559	RIKEN cDNA 9130221D24 gene	chr3:133167195-133177195	216.817217917818	382.290359066766	8.23564803697414e-07
UTY	ENSMUSG00000068457	ubiquitously transcribed tetratricopeptide repeat gene, Y chromosome	chrY:577181-587181	297.039588547411	479.137250030347	6.35106167358178e-06
Apoc1	ENSMUSG00000040564	apolipoprotein C-I	chr7:18846169-18856169	218.26266603727	374.280465829177	6.63322032127366e-06
CBR2	ENSMUSG00000025150	carbonyl reductase 2	chr11:120543081-120553081	335.343963712892	527.924781568391	7.34800818822283e-06
-	ENSMUSG00000072590		chr11:85530469-85540469	320.889482518371	504.623273968131	1.57106032159735e-05
DDX3Y	ENSMUSG00000069045	DEAD (Asp-Glu-Ala-Asp) box polypeptide 3, Y-linked	chrY:618020-628020	281.862383293164	447.097677079989	4.35254184465022e-05
SCGB1A1	ENSMUSG00000024653	secretoglobin, family 1A, member 1 (uteroglobin)	chr19:9149981-9159981	114.913125496444	219.907977977454	6.49031445354932e-05
Hc	ENSMUSG00000026874	hemolytic complement	chr2:34878405-34888405	166.94925779672	291.997017115758	6.57508276021863e-05
-	ENSMUSG00000080626		chr19:23211528-23221528	179.958290871789	309.473147815953	6.72590215954448e-05
DLC1	ENSMUSG00000031523	deleted in liver cancer 1	chr8:38196243-38206243	274.635142695903	432.534234829827	9.06739140918466e-05
LAMP3	ENSMUSG00000041247	lysosomal-associated membrane protein 3	chr16:19614928-19624928	211.758149499736	346.609925553868	0.000163034304451202
PRKG2	ENSMUSG00000029334	protein kinase, cGMP-dependent, type II	chr5:99272381-99282381	249.339800605491	390.300252304355	0.000357384063844217
CCDC120	ENSMUSG00000031150	coiled-coil domain containing 120	chrX:6893246-6903246	226.212630694257	358.988851466506	0.00044001547561859
MCHR1	ENSMUSG00000050164	melanin-concentrating hormone receptor 1	chr15:81057824-81067824	257.289765262478	399.038317654453	0.000440371544177766
Ehf	ENSMUSG00000012350	ets homologous factor	chr2:103099035-103109035	92.5086796449358	178.402167564491	0.000450038159209372
SLC26A9	ENSMUSG00000042268	solute carrier family 26, member 9	chr1:133566568-133576568	264.517005859738	407.048210892042	0.000515340149344745
TACSTD2	ENSMUSG00000051397	tumor-associated calcium signal transducer 2	chr6:67460284-67470284	258.73521338193	396.12562920442	0.000862779234657936
S100A6	ENSMUSG00000001025	S100 calcium binding protein A6 (calcyclin)	chr3:90693821-90703821	253.676144963847	385.931219629307	0.00142871437846887
CCBP2	ENSMUSG00000044534	chemokine binding protein 2	chr9:121742053-121752053	148.158432243842	247.578518252763	0.00176731355373885
Iqsec1	ENSMUSG00000034312	IQ motif and Sec7 domain 1	chr6:90724326-90734326	190.79915176768	301.463254578364	0.00242540616675988
ST6GALNAC1	ENSMUSG00000078586	similar to Alpha-N-acetylgalactosaminide alpha-2,6-sialyltransferase 1 (GalNAc alpha-2,6-sialyltransferase I) (ST6GalNAc I) (Sialyltransferase 7A); predicted gene 11735; ST6 (alpha-N-acetyl-neuraminyl-2,3-beta-galactosyl-1,3)-N-acetylgalactosaminide alpha-2,6-sialyltransferase 1	chr11:116561018-116571018	96.122299943566	174.76130700195	0.00260723110140864
BC018473	ENSMUSG00000056032	cDNA sequence BC018473	chr11:116563257-116573257	111.299505197813	195.150126152178	0.0028211578835156
Gdpd2	ENSMUSG00000019359	glycerophosphodiester phosphodiesterase domain containing 2	chrX:96927659-96937659	72.9951300323321	139.80904560156	0.00411260906527104
RNF186	ENSMUSG00000070661	ring finger protein 186	chr4:138234188-138244188	202.362736723297	312.385836265986	0.00412044314898175
RAMP1	ENSMUSG00000034353	receptor (calcitonin) activity modifying protein 1	chr1:93005228-93015228	166.94925779672	265.782821065466	0.00456884530587327
LY86	ENSMUSG00000021423	lymphocyte antigen 86	chr13:37347841-37357841	185.740083349598	288.356156553218	0.00582530420883358
HP	ENSMUSG00000031722	haptoglobin	chr8:112463193-112473193	185.017359289872	284.715295990677	0.00869704410615033
Sftpd	ENSMUSG00000021795	surfactant associated protein D	chr14:40088862-40098862	152.494776602199	241.753141352698	0.00985484395846293
GDF5	ENSMUSG00000038259	growth differentiation factor 5	chr2:155631808-155641808	126.476710452061	206.0727078398	0.012485368393322
C6	ENSMUSG00000022181	complement component 6	chr15:4672212-4682212	61.4315450767152	117.235710113808	0.013270930836533
1600029D21Rik	ENSMUSG00000032068	RIKEN cDNA 1600029D21 gene	chr9:50241755-50251755	136.594847288225	216.995289527421	0.0170010220436947
CHI3L1	ENSMUSG00000064246	chitinase 3-like 1	chr1:135993875-136003875	80.2223706295927	141.993561939084	0.0169487539720356
Mettl7a2	ENSMUSG00000056487	HIG1 domain family, member 1C; UbiE-YGHL1 fusion protein; methyltransferase like 7A2	chr15:100176234-100186234	23.84989397096	58.25376900065	0.0242599991867906
Gjb6	ENSMUSG00000040055	gap junction protein, beta 6	chr14:56082376-56092376	121.417642033978	194.42195403967	0.0241963882595944
E030025P04Rik	ENSMUSG00000078605	RIKEN cDNA E030025P04 gene	chr11:108955456-108965456	129.367606690965	199.519158827226	0.0468547793625984
