# Supplementary material for: Stage-Dependent and Locus-Specific Role of Histone Demethylase Jumonji D3 (JMJD3) in the Embryonic Stages of Lung Development
Source: PLoS Genet. 2014 Jul 31;10(7):e1004524. doi: 10.1371/journal.pgen.1004524 (PMC4117460; doi:10.1371/journal.pgen.1004524)
Supplement: Table S4 — ChIP-Seq analysis of H3K4 and H3K27 methylation around −2 kb of TSS. (XLSX) [file pgen.1004524.s011.xlsx]

## Sheet: Sheet1
Supplementary Table 4. ChIP-sequence Analysis of H3K4 and H3K27 Methylation around -2 kb of TSS
Supplementary Table 4A. ChIP-sequence Analysis of H3K27 Methylation Upregulation around -2 kb of TSS
Gene.Symbol	Description	Ensembl.ID	KO	WT	Adj.Pvalue
2410080I02Rik	RIKEN cDNA 2410080I02 gene	ENSMUSG00000044387	151.637839686272	52.6108250311685	3.48867235551019e-08
bcor	BCL6 interacting corepressor	ENSMUSG00000040363	36.8763637342929	0	1.98735412025081e-06
Gm15698	predicted gene 15698	ENSMUSG00000057534	192.210078659194	95.59887751585	6.94180446554146e-05
TACSTD2	tumor-associated calcium signal transducer 2	ENSMUSG00000051397	91.938688054687	33.9556324434768	0.000413957238217362
NRP2	neuropilin 2	ENSMUSG00000025969	104.110359746563	42.8776810723728	0.000667488111074029
Cdc34-ps	cell division cycle 34 homolog, pseudogene (S. cerevisiae)	ENSMUSG00000020870	47.3092251844728	10.4338678763871	0.00070900980592928
tsx	testis specific X-linked gene	ENSMUSG00000031329	22.9658818007196	0	0.000744445433811659
-	-	ENSMUSG00000076888	22.3862783868208	0	0.000814527735641456
GALNT13	UDP-N-acetyl-alpha-D-galactosamine:polypeptide N-acetylgalactosaminyltransferase 13	ENSMUSG00000060988	69.9137583265293	23.4113931547814	0.000880006707997715
NUDT15	nudix (nucleoside diphosphate linked moiety X)-type motif 15	ENSMUSG00000033405	21.227071559023	0	0.00126832179586021
TSPYL2	TSPY-like 2	ENSMUSG00000041096	21.227071559023	0	0.00126832179586021
-	-	ENSMUSG00000084023	20.6474681451241	0	0.00141023996334432
spp2	secreted phosphoprotein 2	ENSMUSG00000026295	25.8638988702141	2.3229145773907	0.00141632762629227
ampH	amphiphysin	ENSMUSG00000021314	113.963617782844	53.4219203610682	0.00161389934192404
Clvs2	retinaldehyde binding protein 1-like 2	ENSMUSG00000019785	20.6474681451241	0	0.00166396168887506
-	-	ENSMUSG00000084450	20.0678647312252	0	0.00167017098417614
TLL2	tolloid-like 2	ENSMUSG00000025013	173.083166000531	97.221068175649	0.00173019193053043
SMARCA1	SWI/SNF related, matrix associated, actin dependent regulator of chromatin, subfamily a, member 1	ENSMUSG00000031099	30.5007261814051	4.7562005670896	0.00173538984000331
-	-	ENSMUSG00000083052	51.9460524956638	15.300439855785	0.00173595022236585
KCNAB1	potassium voltage-gated channel, shaker-related subfamily, beta member 1	ENSMUSG00000027827	131.93132361371	66.3994456394625	0.00178033518069487
LOC677317	predicted gene 7049; similar to NADP-dependent malic enzyme (NADP-ME) (Malic enzyme 1); malic enzyme 1, NADP(+)-dependent, cytosolic	ENSMUSG00000032418	22.3862783868208	1.5118192474911	0.00183688002788654
4930564D02Rik	RIKEN cDNA 4930564D02 gene	ENSMUSG00000051788	19.4882613173263	0	0.00184425968812842
Gm5069	predicted gene 5069	ENSMUSG00000055676	19.4882613173263	0	0.00184425968812842
Tro	trophinin	ENSMUSG00000025272	19.4882613173263	0	0.00184425968812842
-	-	ENSMUSG00000040838	18.9086579034275	0	0.00200976506479592
-	-	ENSMUSG00000043688	18.9086579034275	0	0.00200976506479592
-	-	ENSMUSG00000082250	18.3290544895286	0	0.00250093048157428
anxa3	similar to Anxa3; annexin A3	ENSMUSG00000029484	18.3290544895286	0	0.00250093048157428
CXCR3	chemokine (C-X-C motif) receptor 3	ENSMUSG00000050232	18.3290544895286	0	0.00250093048157428
Gm7863	predicted gene 5750; predicted gene 7863; predicted gene 7940; predicted gene 9331; predicted gene 5619; predicted gene 8182; predicted gene 9645; similar to Ribosomal protein L7a; predicted gene 6347; similar to ribosomal protein L7a; similar to 60S ribosomal protein L7a; predicted gene 7847; predicted gene 6129; predicted gene 5044; predicted gene 7783; predicted gene 7418; predicted gene 8964;…	ENSMUSG00000062758	18.3290544895286	0	0.00250093048157428
OPN5	opsin 5	ENSMUSG00000043972	18.3290544895286	0	0.00250093048157428
GPM6B	glycoprotein m6b	ENSMUSG00000031342	43.8316047010795	12.0560585361864	0.00269151341568534
FAM155A	family with sequence similarity 155, member A	ENSMUSG00000079157	236.259938115509	149.131169289226	0.00274306569874233
LOC100046281	hypothetical protein LOC100046281	ENSMUSG00000039098	173.662769414429	100.465449495247	0.00280295451039126
-	-	ENSMUSG00000073051	17.7494510756297	0	0.00283961562885442
F8a	factor 8-associated gene A	ENSMUSG00000078317	17.7494510756297	0	0.00283961562885442
Gm8034	predicted gene 3787; predicted gene 9844; predicted gene 8034; similar to thymosin, beta 10; thymosin, beta 10	ENSMUSG00000050347	17.7494510756297	0	0.00283961562885442
KLHL15	kelch-like 15 (Drosophila)	ENSMUSG00000043929	17.7494510756297	0	0.00283961562885442
-	-	ENSMUSG00000076889	20.6474681451241	1.5118192474911	0.00292712902546902
DSG2	desmoglein 2; similar to Dsg2 protein	ENSMUSG00000044393	151.058236272373	83.432447567355	0.00293049497537238
CCND2	cyclin D2	ENSMUSG00000000184	202.642940109374	123.176118732437	0.00293539551461517
-	-	ENSMUSG00000084205	17.1698476617308	0	0.00311307155683733
ENDOD1	endonuclease domain containing 1	ENSMUSG00000037419	17.1698476617308	0	0.00311307155683733
MAGI2	membrane associated guanylate kinase, WW and PDZ domain containing 2	ENSMUSG00000040003	38.6151739759895	9.6227725464875	0.00325394207365798
frmd3	FERM domain containing 3	ENSMUSG00000049122	50.2072422539672	16.1115351856846	0.00336457900352285
-	-	ENSMUSG00000081414	16.5902442478319	0	0.00384213774700218
Pak3	p21 protein (Cdc42/Rac)-activated kinase 3	ENSMUSG00000031284	16.5902442478319	0	0.00384213774700218
STARD13	StAR-related lipid transfer (START) domain containing 13; similar to serologically defined colon cancer antigen 13	ENSMUSG00000016128	17.1698476617308	0	0.00385515686761692
-	-	ENSMUSG00000083781	16.010640833933	0	0.00480119751527564
BEX4	predicted gene 4322; brain expressed gene 4	ENSMUSG00000047844	16.010640833933	0	0.00480119751527564
PROZ	protein Z, vitamin K-dependent plasma glycoprotein	ENSMUSG00000031445	16.010640833933	0	0.00480119751527564
LOC100047367	predicted gene 9032; hypothetical protein LOC100047367	ENSMUSG00000075184	33.9783466647984	8.0005818866882	0.00483211721922788
SLC4A10	solute carrier family 4, sodium bicarbonate cotransporter-like, member 10	ENSMUSG00000026904	18.9086579034275	1.5118192474911	0.00487232735443151
B3GNT2	UDP-GlcNAc:betaGal beta-1,3-N-acetylglucosaminyltransferase 2	ENSMUSG00000051650	22.9658818007196	3.1340099072903	0.00527351154546657
SLC43A1	solute carrier family 43, member 1	ENSMUSG00000027075	176.560786483924	106.954212134445	0.0055881911376512
XKR4	X Kell blood group precursor related family member 4	ENSMUSG00000051951	82.665033432305	38.011109092975	0.00563057027875919
MBD3L1	methyl-CpG binding domain protein 3-like 1	ENSMUSG00000038691	16.010640833933	0	0.00565992587765821
1700011F03Rik	RIKEN cDNA 1700011F03 gene	ENSMUSG00000051896	43.8316047010795	13.6782491959857	0.00569914447205439
GABRA5	gamma-aminobutyric acid (GABA) A receptor, subunit alpha 5	ENSMUSG00000055078	147.001012375081	84.243542897255	0.00571811400435341
AFF2	AF4/FMR2 family, member 2	ENSMUSG00000031189	102.371549504867	51.7997297012689	0.00574673688465799
ZBTB16	zinc finger and BTB domain containing 16	ENSMUSG00000066687	153.376649927969	89.110114876652	0.00575631525573405
dlgap1	discs, large (Drosophila) homolog-associated protein 1	ENSMUSG00000003279	36.296760320394	9.6227725464875	0.0058514425575004
cdx4	caudal type homeo box 4	ENSMUSG00000031326	114.543221196743	60.7217783301649	0.00595593368696203
PELI2	pellino 2	ENSMUSG00000021846	39.1947773898884	11.2449632062868	0.00604572060866256
MYT1L	myelin transcription factor 1-like	ENSMUSG00000061911	167.287131861542	100.465449495247	0.00620581845809617
LEP	leptin	ENSMUSG00000059201	20.0678647312252	2.3229145773907	0.00676636553102768
IQSEC2	IQ motif and Sec7 domain 2	ENSMUSG00000041115	27.6027091119107	5.5672958969893	0.0069224005589492
-	-	ENSMUSG00000076898	14.8514340061353	0	0.00704604204188173
-	-	ENSMUSG00000077868	14.8514340061353	0	0.00704604204188173
-	-	ENSMUSG00000066176	14.8514340061353	0	0.00704604204188173
Magee1	melanoma antigen, family E, 1	ENSMUSG00000031227	14.8514340061353	0	0.00704604204188173
Tal2	T-cell acute lymphocytic leukemia 2	ENSMUSG00000028417	134.249737269305	76.1325895982582	0.00709825615471535
Fau-ps2	Finkel-Biskis-Reilly murine sarcoma virus (FBR-MuSV) ubiquitously expressed (fox derived), pseudogene 2	ENSMUSG00000082658	41.5131910454839	12.8671538660861	0.00710847005804912
Dok6	docking protein 6	ENSMUSG00000073514	61.219707118046	25.0335838145807	0.00733263796427916
NAP1L2	nucleosome assembly protein 1-like 2	ENSMUSG00000082229	25.2842954563152	4.7562005670896	0.00774273299043242
Lancl3	LanC lantibiotic synthetase component C-like 3 (bacterial)	ENSMUSG00000047344	47.8888285983717	16.9226305155843	0.00775510463410203
NRG3	neuregulin 3	ENSMUSG00000041014	212.496198145655	137.775834670631	0.00775661096735613
Rnu1a1	U1b1 small nuclear RNA; U1b6 small nuclear RNA; U1b2 small nuclear RNA; U1a1 small nuclear RNA	ENSMUSG00000065079	19.4882613173263	2.3229145773907	0.00776672556513645
ME3	malic enzyme 3, NADP(+)-dependent, mitochondrial	ENSMUSG00000030621	80.3466197767092	38.011109092975	0.00806726860554904
Gabrg3	gamma-aminobutyric acid (GABA) A receptor, subunit gamma 3	ENSMUSG00000055026	91.938688054687	46.1220623919714	0.00812065281246172
CNPY1	canopy 1 homolog (zebrafish)	ENSMUSG00000044681	39.1947773898884	12.0560585361864	0.00854290442327912
Elf4	predicted gene 9907	ENSMUSG00000031103	55.4236729790572	21.7892024949821	0.00875952718710833
-	-	ENSMUSG00000076899	18.9086579034275	2.3229145773907	0.00937210948198706
RRAGB	Ras-related GTP binding B	ENSMUSG00000041658	22.9658818007196	3.94510523719	0.00941151618081301
-	-	ENSMUSG00000084132	16.5902442478319	1.5118192474911	0.00966022408641453
-	-	ENSMUSG00000084371	13.6922271783375	0	0.00972621565026952
Gm5893	predicted gene 5893	ENSMUSG00000011350	13.6922271783375	0	0.00972621565026952
PLXNB3	plexin B3	ENSMUSG00000031385	13.6922271783375	0	0.00972621565026952
SDR16C5	short chain dehydrogenase/reductase family 16C, member 5	ENSMUSG00000028236	13.6922271783375	0	0.00972621565026952
GPR120	G protein-coupled receptor 120	ENSMUSG00000054200	128.453703130317	73.6993036085592	0.00973652791449553
4932412H11Rik	RIKEN cDNA 4932412H11 gene	ENSMUSG00000040367	14.2718305922364	0	0.00980802047772655
H2-M5	histocompatibility 2, M region locus 5	ENSMUSG00000024459	91.938688054687	46.933157721871	0.00984383089440247
ZCCHC16	zinc finger, CCHC domain containing 16	ENSMUSG00000071679	118.600445094036	66.3994456394625	0.0098494022196241
RBM7	RNA binding motif protein 7	ENSMUSG00000042396	22.3862783868208	3.94510523719	0.0105711260350113
ADAMTS20	a disintegrin-like and metallopeptidase (reprolysin type) with thrombospondin type 1 motif, 20	ENSMUSG00000022449	78.6078095350125	38.011109092975	0.0107985128980948
2610018G03Rik	RIKEN cDNA 2610018G03 gene	ENSMUSG00000031112	18.3290544895286	2.3229145773907	0.0114048292995898
PHKA1	phosphorylase kinase alpha 1	ENSMUSG00000034055	18.3290544895286	2.3229145773907	0.0114048292995898
CALCR	calcitonin receptor	ENSMUSG00000023964	175.401579656126	111.009688783943	0.0114390811229883
ATP8A2	ATPase, aminophospholipid transporter-like, class I, type 8A, member 2	ENSMUSG00000021983	54.8440695651583	22.6002978248818	0.0114520224827697
6330407J23Rik	RIKEN cDNA 6330407J23 gene	ENSMUSG00000038916	95.41630853808	50.1775390414696	0.0116616406145649
TCEAL6	transcription elongation factor A (SII)-like 6	ENSMUSG00000031409	21.8066749729219	3.94510523719	0.0118025478254954
LOC100044729	LSM5 homolog, U6 small nuclear RNA associated (S. cerevisiae); similar to Lsm5 protein; similar to LSM5 homolog, U6 small nuclear RNA associated; predicted gene 7846	ENSMUSG00000060087	79.1874129489114	38.8222044228746	0.0118341342436801
entpd3	ectonucleoside triphosphate diphosphohydrolase 3	ENSMUSG00000041608	135.408944097103	80.1880662477564	0.0118390700330354
Lrfn5	leucine rich repeat and fibronectin type III domain containing 5	ENSMUSG00000035653	76.8689992933159	37.2000137630753	0.0118860945506383
MAMLD1	mastermind-like domain containing 1	ENSMUSG00000059401	89.620274399091	46.1220623919714	0.012060451065176
-	-	ENSMUSG00000076049	13.1126237644386	0	0.0120998861589255
-	-	ENSMUSG00000077354	13.1126237644386	0	0.0120998861589255
BEX2	brain expressed X-linked 2	ENSMUSG00000042750	13.1126237644386	0	0.0120998861589255
GPRASP2	G protein-coupled receptor associated sorting protein 2	ENSMUSG00000072966	13.1126237644386	0	0.0120998861589255
KLHL34	kelch-like 34 (Drosophila)	ENSMUSG00000047485	13.1126237644386	0	0.0120998861589255
XKRX	X Kell blood group precursor related X linked	ENSMUSG00000031258	13.1126237644386	0	0.0120998861589255
1700024P04Rik	RIKEN cDNA 1700024P04 gene	ENSMUSG00000045022	13.6922271783375	0	0.0122244488627528
LHCGR	luteinizing hormone/choriogonadotropin receptor	ENSMUSG00000024107	32.8191398370007	9.6227725464875	0.0130947637517503
E130309F12Rik	RIKEN cDNA E130309F12 gene; predicted gene 12451	ENSMUSG00000063446	76.8689992933159	38.011109092975	0.0133221917462929
Gm9949	predicted gene 9949	ENSMUSG00000054589	78.0282061211136	38.8222044228746	0.0133537028096547
FGD5	FYVE, RhoGEF and PH domain containing 5	ENSMUSG00000034037	164.389114792047	103.709830814846	0.0133664424007069
-	-	ENSMUSG00000084390	19.4882613173263	3.1340099072903	0.0134316274568254
-	-	ENSMUSG00000036045	12.5330203505397	0	0.013535411028593
-	-	ENSMUSG00000077969	12.5330203505397	0	0.013535411028593
-	-	ENSMUSG00000078491	12.5330203505397	0	0.013535411028593
4930452B06Rik	RIKEN cDNA 4930452B06 gene	ENSMUSG00000021747	12.5330203505397	0	0.013535411028593
FAM188B2	predicted gene, 100040293	ENSMUSG00000078720	12.5330203505397	0	0.013535411028593
Hspbap1	Hspb associated protein 1	ENSMUSG00000022849	12.5330203505397	0	0.013535411028593
Psd4	pleckstrin and Sec7 domain containing 4	ENSMUSG00000026979	12.5330203505397	0	0.013535411028593
SOSTDC1	sclerostin domain containing 1	ENSMUSG00000036169	12.5330203505397	0	0.013535411028593
-	-	ENSMUSG00000052426	13.1126237644386	0	0.0137735670753867
-	-	ENSMUSG00000033925	13.1126237644386	0	0.0137735670753867
Pnma3	paraneoplastic antigen MA3	ENSMUSG00000046287	13.1126237644386	0	0.0137735670753867
rgmb	RGM domain family, member B	ENSMUSG00000048027	72.2321719821248	34.7667277733764	0.013834619269823
PRKG2	protein kinase, cGMP-dependent, type II	ENSMUSG00000029334	131.351720199811	78.5658755879571	0.0145385169710142
Fmn2	formin 2	ENSMUSG00000028354	48.4684320122706	19.3559165052832	0.0150948595095031
LOC100044212	hypothetical protein LOC100044212; guanylate cyclase 1, soluble, alpha 2	ENSMUSG00000041624	35.1375534925962	11.2449632062868	0.0153275382831447
slc9a7	solute carrier family 9 (sodium/hydrogen exchanger), member 7	ENSMUSG00000037341	49.6276388400683	20.1670118351828	0.0156238612261491
Casr	calcium-sensing receptor	ENSMUSG00000051980	90.779481226889	48.5553483816703	0.015662860449916
MANSC1	MANSC domain containing 1	ENSMUSG00000032718	44.4112081149784	16.9226305155843	0.0158473200873504
MYBPHL	myosin binding protein H-like	ENSMUSG00000068745	12.5330203505397	0	0.0166705115880833
-	-	ENSMUSG00000073745	11.9534169366409	0	0.0168985739544829
Dcbld1	discoidin, CUB and LCCL domain containing 1	ENSMUSG00000019891	11.9534169366409	0	0.0168985739544829
gpr173	G-protein coupled receptor 173	ENSMUSG00000056679	11.9534169366409	0	0.0168985739544829
IL1RAPL1	interleukin 1 receptor accessory protein-like 1	ENSMUSG00000052372	11.9534169366409	0	0.0168985739544829
LAMA3	laminin, alpha 3	ENSMUSG00000024421	11.9534169366409	0	0.0168985739544829
Map3k10	mitogen-activated protein kinase kinase kinase 10	ENSMUSG00000040390	11.9534169366409	0	0.0168985739544829
ndp	Norrie disease (pseudoglioma) (human)	ENSMUSG00000040138	11.9534169366409	0	0.0168985739544829
Svs3b	seminal vesicle secretory protein 3B	ENSMUSG00000050383	11.9534169366409	0	0.0168985739544829
ZFX	zinc finger protein X-linked; similar to zinc finger protein	ENSMUSG00000079509	11.9534169366409	0	0.0168985739544829
ptprz1	protein tyrosine phosphatase, receptor type Z, polypeptide 1	ENSMUSG00000068748	67.5953446709337	32.3334417836775	0.0169506520306373
-	-	ENSMUSG00000083548	28.7619159397085	8.0005818866882	0.0170555791663995
-	-	ENSMUSG00000083285	20.6474681451241	3.94510523719	0.0170930915062862
SLC1A1	solute carrier family 1 (neuronal/epithelial high affinity glutamate transporter, system Xag), member 1	ENSMUSG00000024935	55.4236729790572	24.222488484681	0.0171250441303671
Tcfap2d	transcription factor AP-2, delta	ENSMUSG00000042596	38.6151739759895	13.6782491959857	0.0175075753400762
Lims2	LIM and senescent cell antigen like domains 2	ENSMUSG00000024395	185.834441106306	123.176118732437	0.0179348355441826
PRUNE2	RIKEN cDNA A230083H22 gene	ENSMUSG00000039126	35.7171569064951	12.0560585361864	0.0179611342200427
Npy1r	neuropeptide Y receptor Y1	ENSMUSG00000036437	109.326790471653	63.1550643198639	0.0182718724802548
ADCY2	adenylate cyclase 2	ENSMUSG00000021536	69.3341549126304	33.9556324434768	0.0182783423667418
Frrs1	ferric-chelate reductase 1	ENSMUSG00000033386	32.8191398370007	10.4338678763871	0.0183404655042292
-	-	ENSMUSG00000076887	29.9211227675063	8.8116772165878	0.0183725680731947
Ribc2	RIB43A domain with coiled-coils 2	ENSMUSG00000022431	16.5902442478319	2.3229145773907	0.0185598504483363
Gria3	glutamate receptor, ionotropic, AMPA3 (alpha 3)	ENSMUSG00000001986	21.8066749729219	4.7562005670896	0.0186603453420844
GSPT2	G1 to S phase transition 2	ENSMUSG00000071723	20.0678647312252	3.94510523719	0.0188325128595686
ANKRD1	ankyrin repeat domain 1 (cardiac muscle)	ENSMUSG00000024803	46.150018356675	18.5448211753836	0.0188723263144212
CHRDL1	chordin-like 1	ENSMUSG00000031283	50.7868456678661	21.7892024949821	0.0188732797894437
4932411E22Rik	RIKEN cDNA 4932411E22 gene	ENSMUSG00000047490	14.2718305922364	1.5118192474911	0.0188835251608885
-	-	ENSMUSG00000084679	11.373813522742	0	0.0189413137827277
C9	complement component 9	ENSMUSG00000022149	11.373813522742	0	0.0189413137827277
Dydc2	DPY30 domain containing 2	ENSMUSG00000021791	11.373813522742	0	0.0189413137827277
Gm525	predicted gene 525	ENSMUSG00000072553	11.373813522742	0	0.0189413137827277
Gm6630	predicted gene 6630	ENSMUSG00000084299	11.373813522742	0	0.0189413137827277
PBLD	phenazine biosynthesis-like protein domain containing	ENSMUSG00000020072	11.373813522742	0	0.0189413137827277
sh3rf2	SH3 domain containing ring finger 2	ENSMUSG00000057719	11.373813522742	0	0.0189413137827277
DNAHC11	dynein, axonemal, heavy chain 11	ENSMUSG00000018581	51.9460524956638	22.6002978248818	0.0192516484729718
gbp5	guanylate binding protein 5	ENSMUSG00000040264	103.530756332665	59.0995876703657	0.0197343248659233
Tmprss2	transmembrane protease, serine 2	ENSMUSG00000000385	127.294496302519	77.7547802580574	0.0197687576872271
NETO1	neuropilin (NRP) and tolloid (TLL)-like 1	ENSMUSG00000050321	138.306961166598	85.865733557054	0.0199273179719634
BC018473	cDNA sequence BC018473	ENSMUSG00000056032	18.3290544895286	3.1340099072903	0.0201504108850657
ATP6V1C2	ATPase, H+ transporting, lysosomal V1 subunit C2	ENSMUSG00000020566	155.695063583564	99.654354165348	0.0201654828110881
MAMDC2	MAM domain containing 2	ENSMUSG00000033207	38.0355705620906	13.6782491959857	0.0201774955966793
FPR1	formyl peptide receptor 1	ENSMUSG00000045551	31.080329595304	9.6227725464875	0.0202529419335677
NPM3	nucleoplasmin 3; nucleoplasmin 3, pseudogene 1	ENSMUSG00000081669	31.080329595304	9.6227725464875	0.0202529419335677
4833424O15Rik	RIKEN cDNA 4833424O15 gene	ENSMUSG00000033342	146.421408961182	92.354496196251	0.0203121108019689
Gm16425	similar to La ribonucleoprotein domain family, member 1	ENSMUSG00000083218	36.296760320394	12.8671538660861	0.0206030978310946
Nhsl2	NHS-like 2; novel similar to human Nance-Horan syndrome protein (RP11-262D11.5)	ENSMUSG00000079483	76.289395879417	39.6332997527743	0.0207722352758079
PPFIA2	protein tyrosine phosphatase, receptor type, f polypeptide (PTPRF), interacting protein (liprin), alpha 2	ENSMUSG00000053825	98.314325607575	55.8552063507671	0.0209342195188142
KCTD8	potassium channel tetramerisation domain containing 8	ENSMUSG00000037653	41.5131910454839	16.1115351856846	0.021111144073129
TGFB1	transforming growth factor, beta 1	ENSMUSG00000002603	62.3789139458438	29.9001557939785	0.0211554227725493
-	-	ENSMUSG00000070106	63.5381207736415	30.7112511238782	0.0211990602704418
CADPS	Ca2+-dependent secretion activator	ENSMUSG00000054423	64.6973276014393	31.5223464537778	0.0212113254719077
clu	similar to clusterin; clusterin	ENSMUSG00000022037	16.010640833933	2.3229145773907	0.0213653288055861
BCORL1	BCL6 co-repressor-like 1	ENSMUSG00000036959	27.6027091119107	8.0005818866882	0.0218120702356835
SEMA3C	sema domain, immunoglobulin domain (Ig), short basic domain, secreted, (semaphorin) 3C	ENSMUSG00000028780	27.6027091119107	8.0005818866882	0.0218120702356835
PDZD4	PDZ domain containing 4	ENSMUSG00000002006	30.5007261814051	9.6227725464875	0.0219119485171233
SLC1A3	solute carrier family 1 (glial high affinity glutamate transporter), member 3	ENSMUSG00000005360	52.5256559095627	23.4113931547814	0.0219447515223321
Rgs5	regulator of G-protein signaling 5	ENSMUSG00000026678	21.227071559023	4.7562005670896	0.0221189152307362
-	-	ENSMUSG00000077928	17.7494510756297	3.1340099072903	0.0221462972482846
LOC100045228	similar to neuroligin 3; neuroligin 3	ENSMUSG00000031302	11.373813522742	0	0.0231946980110995
PUSL1	pseudouridylate synthase-like 1	ENSMUSG00000051557	11.373813522742	0	0.0231946980110995
2700046A07Rik	RIKEN cDNA 2700046A07 gene	ENSMUSG00000041789	13.6922271783375	1.5118192474911	0.0232286081683379
LYVE1	lymphatic vessel endothelial hyaluronan receptor 1	ENSMUSG00000030787	13.6922271783375	1.5118192474911	0.0232286081683379
Olfr374	olfactory receptor 374	ENSMUSG00000046881	13.6922271783375	1.5118192474911	0.0232286081683379
ADARB2	adenosine deaminase, RNA-specific, B2	ENSMUSG00000052551	83.244636846204	45.3109670620718	0.0233083551490006
MARCH1	membrane-associated ring finger (C3HC4) 1	ENSMUSG00000036469	10.7942101088431	0	0.0233508862074599
-	-	ENSMUSG00000075587	10.7942101088431	0	0.0233508862074599
-	-	ENSMUSG00000081826	10.7942101088431	0	0.0233508862074599
ankrd29	ankyrin repeat domain 29	ENSMUSG00000057766	10.7942101088431	0	0.0233508862074599
CRTC1	CREB regulated transcription coactivator 1	ENSMUSG00000003575	10.7942101088431	0	0.0233508862074599
Gm6269	developmental pluripotency-associated 3; predicted gene 6269	ENSMUSG00000046323	10.7942101088431	0	0.0233508862074599
MRPL14	mitochondrial ribosomal protein L14	ENSMUSG00000023939	10.7942101088431	0	0.0233508862074599
Ogt	O-linked N-acetylglucosamine (GlcNAc) transferase (UDP-N-acetylglucosamine:polypeptide-N-acetylglucosaminyl transferase)	ENSMUSG00000034160	10.7942101088431	0	0.0233508862074599
PIGC	phosphatidylinositol glycan anchor biosynthesis, class C	ENSMUSG00000026698	10.7942101088431	0	0.0233508862074599
Zim1	zinc finger, imprinted 1	ENSMUSG00000002266	10.7942101088431	0	0.0233508862074599
CHRM3	cholinergic receptor, muscarinic 3, cardiac	ENSMUSG00000046159	107.008376816058	63.1550643198639	0.0234335369312568
CNTNAP4	contactin associated protein-like 4	ENSMUSG00000031772	72.8117753960237	38.011109092975	0.0234525732472433
BC030500	cDNA sequence BC030500	ENSMUSG00000049946	38.0355705620906	14.4893445258853	0.0235841936153722
Gm7860	predicted gene 7860	ENSMUSG00000082535	22.3862783868208	5.5672958969893	0.0237338541008711
-	-	ENSMUSG00000076884	44.4112081149784	18.5448211753836	0.0237534537512297
4933401F05Rik	RIKEN cDNA 4933401F05 gene	ENSMUSG00000034623	15.4310374200342	2.3229145773907	0.0238176822782302
ak3	adenylate kinase 3	ENSMUSG00000024782	15.4310374200342	2.3229145773907	0.0238176822782302
Olfr412	olfactory receptor 412	ENSMUSG00000058275	15.4310374200342	2.3229145773907	0.0238176822782302
Erbb4	v-erb-a erythroblastic leukemia viral oncogene homolog 4 (avian)	ENSMUSG00000062209	80.9262231906081	43.6887764022725	0.0238896683847707
GNG4	guanine nucleotide binding protein (G protein), gamma 4	ENSMUSG00000021303	148.160219202879	95.59887751585	0.0245149563903788
ZCCHC12	zinc finger, CCHC domain containing 12	ENSMUSG00000036699	39.1947773898884	15.300439855785	0.0245552934748529
GALNTL6	RIKEN cDNA 4930431L04 gene	ENSMUSG00000061864	126.135289474721	78.5658755879571	0.0246459910015082
thrB	thyroid hormone receptor beta	ENSMUSG00000021779	126.135289474721	78.5658755879571	0.0246459910015082
1700016H13Rik	RIKEN cDNA 1700016H13 gene	ENSMUSG00000029320	20.6474681451241	4.7562005670896	0.0247961984383249
AMMECR1	Alport syndrome, mental retardation, midface hypoplasia and elliptocytosis chromosomal region gene 1 homolog (human)	ENSMUSG00000042225	20.6474681451241	4.7562005670896	0.0247961984383249
LCN10	lipocalin 10	ENSMUSG00000047356	29.9211227675063	9.6227725464875	0.0248935466520524
htr2c	5-hydroxytryptamine (serotonin) receptor 2C	ENSMUSG00000041380	89.040670985192	50.1775390414696	0.0249232034359448
SLC7A14	solute carrier family 7 (cationic amino acid transporter, y+ system), member 14	ENSMUSG00000069072	96.575515365878	55.8552063507671	0.0249550207899209
camsap1l1	calmodulin regulated spectrin-associated protein 1-like 1	ENSMUSG00000041570	25.2842954563152	7.1894865567886	0.0252270071401662
Gm9097	predicted gene 9097	ENSMUSG00000081230	18.9086579034275	3.94510523719	0.0252840172898747
-	-	ENSMUSG00000074303	13.1126237644386	1.5118192474911	0.0269991138390115
GstT2	glutathione S-transferase, theta 2	ENSMUSG00000033318	13.1126237644386	1.5118192474911	0.0269991138390115
SRPK3	serine/arginine-rich protein specific kinase 3	ENSMUSG00000002007	13.1126237644386	1.5118192474911	0.0269991138390115
-	-	ENSMUSG00000074828	10.7942101088431	0	0.0270477793168938
Gm6181	mitochondrial ribosomal protein S21; predicted gene 6686; predicted gene 6181	ENSMUSG00000058645	10.7942101088431	0	0.0270477793168938
Rnu6	U6 small nuclear RNA	ENSMUSG00000064801	10.7942101088431	0	0.0270477793168938
OOEP	oocyte expressed protein homolog (dog)	ENSMUSG00000032346	54.8440695651583	25.8446791444803	0.0270503273072623
GABRB3	gamma-aminobutyric acid (GABA) A receptor, subunit beta 3	ENSMUSG00000033676	90.779481226889	51.7997297012689	0.0270624866378066
-	-	ENSMUSG00000081394	29.3415193536074	9.6227725464875	0.0271090025747038
-	-	ENSMUSG00000078114	10.2146066949442	0	0.0273431381673969
-	-	ENSMUSG00000082759	10.2146066949442	0	0.0273431381673969
ATP2C1	ATPase, Ca++-sequestering; hypothetical protein LOC100045884	ENSMUSG00000032570	10.2146066949442	0	0.0273431381673969
COIL	RIKEN cDNA 2210409E12 gene; coilin	ENSMUSG00000081766	10.2146066949442	0	0.0273431381673969
eda	similar to EDA-A1; ectodysplasin-A	ENSMUSG00000059327	10.2146066949442	0	0.0273431381673969
frg1	FSHD region gene 1	ENSMUSG00000031590	10.2146066949442	0	0.0273431381673969
Gpr143	G protein-coupled receptor 143	ENSMUSG00000025333	10.2146066949442	0	0.0273431381673969
MFSD2B	predicted gene 1964	ENSMUSG00000037336	10.2146066949442	0	0.0273431381673969
Olfr1367	olfactory receptor 1367	ENSMUSG00000045508	10.2146066949442	0	0.0273431381673969
ppiA	predicted gene 9234; peptidylprolyl isomerase A	ENSMUSG00000062933	10.2146066949442	0	0.0273431381673969
Robo4	roundabout homolog 4 (Drosophila)	ENSMUSG00000032125	10.2146066949442	0	0.0273431381673969
sftpb	surfactant associated protein B	ENSMUSG00000056370	10.2146066949442	0	0.0273431381673969
TMSB4X	thymosin, beta 4, X chromosome; similar to thymosin beta-4	ENSMUSG00000049775	10.2146066949442	0	0.0273431381673969
TSPAN32	tetraspanin 32	ENSMUSG00000000244	10.2146066949442	0	0.0273431381673969
-	-	ENSMUSG00000076335	111.645204127249	68.0216362992617	0.0274517815003025
Tcfcp2l1	transcription factor CP2-like 1	ENSMUSG00000026380	111.645204127249	68.0216362992617	0.0274517815003025
prsS12	protease, serine, 12 neurotrypsin (motopsin)	ENSMUSG00000027978	108.747187057754	65.5883503095628	0.0275119991821073
Grin3a	glutamate receptor ionotropic, NMDA3A	ENSMUSG00000039579	105.269566574361	63.1550643198639	0.0278599645000238
PGR	progesterone receptor	ENSMUSG00000031870	153.376649927969	101.276544825147	0.0285176779223926
OPCML	opioid binding protein/cell adhesion molecule-like	ENSMUSG00000062257	141.204978236092	91.543400866351	0.0286128364078887
1700061I17Rik	RIKEN cDNA 1700061I17 gene	ENSMUSG00000028009	30.5007261814051	10.4338678763871	0.0286475737455539
SPOCK3	sparc/osteonectin, cwcv and kazal-like domains proteoglycan 3	ENSMUSG00000054162	30.5007261814051	10.4338678763871	0.0286475737455539
SCNN1B	sodium channel, nonvoltage-gated 1 beta	ENSMUSG00000030873	145.262202133384	94.78778218595	0.0287384302593383
Olfr95	olfactory receptor 95	ENSMUSG00000049561	34.5579500786973	12.8671538660861	0.0287426787265521
GRIN2B	glutamate receptor, ionotropic, NMDA2B (epsilon 2)	ENSMUSG00000030209	102.951152918766	61.5328736600646	0.028868670002723
-	-	ENSMUSG00000065613	68.1749480848326	35.577823103276	0.0288772894113526
KRT80	keratin 80	ENSMUSG00000037185	14.8514340061353	2.3229145773907	0.0288920363385502
S100a16	S100 calcium binding protein A16	ENSMUSG00000074457	14.8514340061353	2.3229145773907	0.0288920363385502
SLC9A9	solute carrier family 9 (sodium/hydrogen exchanger), member 9	ENSMUSG00000031129	14.8514340061353	2.3229145773907	0.0288920363385502
SFRP4	secreted frizzled-related protein 4	ENSMUSG00000021319	80.3466197767092	44.4998717321721	0.0289759292316557
RGS17	regulator of G-protein signaling 17	ENSMUSG00000019775	64.6973276014393	33.1445371135771	0.0291557081455703
IL2	interleukin 2; similar to Interleukin-2 precursor (IL-2) (T-cell growth factor) (TCGF)	ENSMUSG00000027720	20.0678647312252	4.7562005670896	0.02916321986168
cobL	cordon-bleu	ENSMUSG00000020173	63.5381207736415	32.3334417836775	0.0292810928185569
CACNB2	calcium channel, voltage-dependent, beta 2 subunit	ENSMUSG00000057914	35.7171569064951	13.6782491959857	0.0297197665995664
ST6GAL2	beta galactoside alpha 2,6 sialyltransferase 2	ENSMUSG00000024172	125.555686060822	79.3769709178567	0.0299090007062354
SNTB1	syntrophin, basic 1	ENSMUSG00000060429	76.8689992933159	42.0665857424732	0.0299299198207032
GNG2	guanine nucleotide binding protein (G protein), gamma 2	ENSMUSG00000043004	16.5902442478319	3.1340099072903	0.0299859654832838
notch1	Notch gene homolog 1 (Drosophila)	ENSMUSG00000026923	16.5902442478319	3.1340099072903	0.0299859654832838
Bmpr1b	bone morphogenetic protein receptor, type 1B	ENSMUSG00000052430	111.645204127249	68.8327316291614	0.0309122426477344
khdrbs2	KH domain containing, RNA binding, signal transduction associated 2	ENSMUSG00000026058	44.4112081149784	19.3559165052832	0.0309199531756741
pfkfb3	6-phosphofructo-2-kinase/fructose-2,6-biphosphatase 3	ENSMUSG00000026773	87.301860743496	50.1775390414696	0.0312360345299098
Frem3	Fras1 related extracellular matrix protein 3	ENSMUSG00000042353	71.072965154327	38.011109092975	0.0314220641660418
TNC	tenascin C	ENSMUSG00000028364	45.5704149427761	20.1670118351828	0.031462484461453
CCDC85A	coiled-coil domain containing 85A	ENSMUSG00000032878	82.085430018406	46.1220623919714	0.0314831156158762
TACR3	tachykinin receptor 3	ENSMUSG00000028172	22.9658818007196	6.3783912268889	0.0315014055273572
ANKRD6	ankyrin repeat domain 6	ENSMUSG00000040183	154.535856755766	102.898735484946	0.0315157443025671
SEPW1	selenoprotein W, muscle 1	ENSMUSG00000041571	39.1947773898884	16.1115351856846	0.0315517950499578
npffr1	neuropeptide FF receptor 1	ENSMUSG00000020090	12.5330203505397	1.5118192474911	0.0316854746876654
Cys1	cystin 1	ENSMUSG00000062563	152.217443100171	101.276544825147	0.0316873826311694
ELAVL4	ELAV (embryonic lethal, abnormal vision, Drosophila)-like 4 (Hu antigen D)	ENSMUSG00000028546	32.8191398370007	12.0560585361864	0.0317832574493005
-	-	ENSMUSG00000084705	10.2146066949442	0	0.0319982500747509
D14Abb1e	DNA segment, Chr 14, Abbott 1 expressed	ENSMUSG00000040651	10.2146066949442	0	0.0319982500747509
LOC100046035	a disintegrin and metallopeptidase domain 23; similar to ADAM23	ENSMUSG00000025964	130.772116785912	84.243542897255	0.0320029247046527
-	-	ENSMUSG00000082672	54.8440695651583	26.65577447438	0.0320972414115728
SPOPL	speckle-type POZ protein-like	ENSMUSG00000026771	29.9211227675063	10.4338678763871	0.0321661691047165
-	-	ENSMUSG00000080531	9.6350032810453	0	0.0322669200662571
-	-	ENSMUSG00000084675	9.6350032810453	0	0.0322669200662571
-	-	ENSMUSG00000053706	9.6350032810453	0	0.0322669200662571
-	-	ENSMUSG00000083114	9.6350032810453	0	0.0322669200662571
-	-	ENSMUSG00000043549	9.6350032810453	0	0.0322669200662571
-	-	ENSMUSG00000079482	9.6350032810453	0	0.0322669200662571
4930479M11Rik	RIKEN cDNA 4930479M11 gene	ENSMUSG00000049761	9.6350032810453	0	0.0322669200662571
COL11A1	collagen, type XI, alpha 1	ENSMUSG00000027966	9.6350032810453	0	0.0322669200662571
FBXL7	F-box and leucine-rich repeat protein 7	ENSMUSG00000043556	9.6350032810453	0	0.0322669200662571
fgd1	FYVE, RhoGEF and PH domain containing 1	ENSMUSG00000025265	9.6350032810453	0	0.0322669200662571
GJA1	gap junction protein, alpha 1	ENSMUSG00000050953	9.6350032810453	0	0.0322669200662571
MARCO	macrophage receptor with collagenous structure	ENSMUSG00000026390	9.6350032810453	0	0.0322669200662571
PRPSAP1	phosphoribosyl pyrophosphate synthetase-associated protein 1	ENSMUSG00000015869	9.6350032810453	0	0.0322669200662571
Rnu1a1	U1b1 small nuclear RNA; U1b6 small nuclear RNA; U1b2 small nuclear RNA; U1a1 small nuclear RNA	ENSMUSG00000065178	9.6350032810453	0	0.0322669200662571
SLC6A8	solute carrier family 6 (neurotransmitter transporter, creatine), member 8	ENSMUSG00000019558	9.6350032810453	0	0.0322669200662571
Zfp454	zinc finger protein 454	ENSMUSG00000048728	9.6350032810453	0	0.0322669200662571
DCLK1	doublecortin-like kinase 1	ENSMUSG00000027797	70.4933617404281	38.011109092975	0.0329044025075036
PARVG	parvin, gamma	ENSMUSG00000022439	24.1250886285174	7.1894865567886	0.0329387403921007
TLE1	transducin-like enhancer of split 1, homolog of Drosophila E(spl)	ENSMUSG00000008305	94.257101710282	55.8552063507671	0.0331414057092465
-	-	ENSMUSG00000055048	115.122824610642	72.0771129487599	0.0332534739979828
G630090E17Rik	predicted gene, 100041085; similar to Na+ dependent glucose transporter 1	ENSMUSG00000071335	14.2718305922364	2.3229145773907	0.0340678914096365
GRIA2	glutamate receptor, ionotropic, AMPA2 (alpha 2)	ENSMUSG00000033981	14.2718305922364	2.3229145773907	0.0340678914096365
TTC39A	tetratricopeptide repeat domain 39A	ENSMUSG00000028555	14.2718305922364	2.3229145773907	0.0340678914096365
MLLT3	myeloid/lymphoid or mixed-lineage leukemia (trithorax homolog, Drosophila); translocated to, 3	ENSMUSG00000028496	65.8565344292371	34.7667277733764	0.0340819928596823
C130060K24Rik	RIKEN cDNA C130060K24 gene	ENSMUSG00000029917	62.3789139458438	32.3334417836775	0.0345834849971977
PDE6C	phosphodiesterase 6C, cGMP specific, cone, alpha prime	ENSMUSG00000024992	17.7494510756297	3.94510523719	0.0345866032964607
GPAT2	RIKEN cDNA A530057A03 gene	ENSMUSG00000046338	16.010640833933	3.1340099072903	0.0349710763772821
-	-	ENSMUSG00000081223	50.7868456678661	24.222488484681	0.035047068583325
SLC1A6	solute carrier family 1 (high affinity aspartate/glutamate transporter), member 6	ENSMUSG00000005357	50.7868456678661	24.222488484681	0.035047068583325
Pdzd2	PDZ domain containing 2	ENSMUSG00000022197	124.976082646923	80.1880662477564	0.035183181298197
1700112E06Rik	RIKEN cDNA 1700112E06 gene	ENSMUSG00000063458	40.9335876315851	17.7337258454839	0.0369494987129875
TMEM215	transmembrane protein 215	ENSMUSG00000046593	90.19987781299	53.4219203610682	0.038521223690438
Atp1b2	ATPase, Na+/K+ transporting, beta 2 polypeptide	ENSMUSG00000041329	62.9585173597427	33.1445371135771	0.0389257035678652
Ptgis	prostaglandin I2 (prostacyclin) synthase	ENSMUSG00000017969	88.461067571294	52.6108250311685	0.0392704956072383
-	-	ENSMUSG00000077111	74.5505856377203	42.0665857424732	0.0392931604945569
nr0b1	nuclear receptor subfamily 0, group B, member 1	ENSMUSG00000025056	35.7171569064951	14.4893445258853	0.0393136433504208
SLC7A3	solute carrier family 7 (cationic amino acid transporter, y+ system), member 3	ENSMUSG00000031297	35.7171569064951	14.4893445258853	0.0393136433504208
D730002M21Rik	RIKEN cDNA D730002M21 gene	ENSMUSG00000074769	11.9534169366409	1.5118192474911	0.0393712721000438
KCNJ1	potassium inwardly-rectifying channel, subfamily J, member 1	ENSMUSG00000041248	11.9534169366409	1.5118192474911	0.0393712721000438
fam70a	family with sequence similarity 70, member A	ENSMUSG00000036502	30.5007261814051	11.2449632062868	0.0393750565296899
NPY2R	neuropeptide Y receptor Y2	ENSMUSG00000028004	47.8888285983717	22.6002978248818	0.0398558655056137
CHI3L1	chitinase 3-like 1	ENSMUSG00000064246	15.4310374200342	3.1340099072903	0.0399626215835306
ITGAM	integrin alpha M	ENSMUSG00000030786	15.4310374200342	3.1340099072903	0.0399626215835306
Rab3c	similar to RAB3C, member RAS oncogene family; RAB3C, member RAS oncogene family	ENSMUSG00000021700	61.219707118046	32.3334417836775	0.0401088943876241
TRIM29	tripartite motif-containing 29	ENSMUSG00000032013	56.003276392956	28.2779651341793	0.0401750787475619
TNFAIP8L3	tumor necrosis factor, alpha-induced protein 8-like 3	ENSMUSG00000074345	80.3466197767092	46.1220623919714	0.0401794057400533
-	-	ENSMUSG00000052471	51.366449081765	25.0335838145807	0.040214195477332
4930485B16Rik	RIKEN cDNA 4930485B16 gene	ENSMUSG00000020014	9.6350032810453	0	0.0407275360451038
-	-	ENSMUSG00000055440	86.142653915698	50.9886343713692	0.0407492817566602
D830013O20Rik	RIKEN cDNA D830013O20 gene	ENSMUSG00000056359	58.9012934624505	30.7112511238782	0.0407949607049537
C77370	expressed sequence C77370	ENSMUSG00000046449	71.072965154327	39.6332997527743	0.0409105496676461
ANO4	anoctamin 4	ENSMUSG00000035189	44.9908115288772	20.9781071650825	0.0409386465161709
-	-	ENSMUSG00000080553	9.0553998671464	0	0.0409585349913984
-	-	ENSMUSG00000084375	9.0553998671464	0	0.0409585349913984
-	-	ENSMUSG00000059033	9.0553998671464	0	0.0409585349913984
-	-	ENSMUSG00000082667	9.0553998671464	0	0.0409585349913984
-	-	ENSMUSG00000073037	9.0553998671464	0	0.0409585349913984
-	-	ENSMUSG00000083805	9.0553998671464	0	0.0409585349913984
Cpsf6	cleavage and polyadenylation specific factor 6	ENSMUSG00000055531	9.0553998671464	0	0.0409585349913984
CXCL13	chemokine (C-X-C motif) ligand 13	ENSMUSG00000023078	9.0553998671464	0	0.0409585349913984
F730035P03Rik	RIKEN cDNA F730035P03 gene	ENSMUSG00000053360	9.0553998671464	0	0.0409585349913984
Gpr17	G protein-coupled receptor 17	ENSMUSG00000052229	9.0553998671464	0	0.0409585349913984
LOC100044760	similar to LDL receptor-related protein 6; low density lipoprotein receptor-related protein 6	ENSMUSG00000030201	9.0553998671464	0	0.0409585349913984
Med14	mediator complex subunit 14	ENSMUSG00000064127	9.0553998671464	0	0.0409585349913984
PLS3	plastin 3 (T-isoform)	ENSMUSG00000016382	9.0553998671464	0	0.0409585349913984
PRG4	proteoglycan 4 (megakaryocyte stimulating factor, articular superficial zone protein)	ENSMUSG00000006014	9.0553998671464	0	0.0409585349913984
SYTL4	synaptotagmin-like 4	ENSMUSG00000031255	9.0553998671464	0	0.0409585349913984
Uggt2	UDP-glucose ceramide glucosyltransferase-like 2	ENSMUSG00000042104	9.0553998671464	0	0.0409585349913984
PTN	pleiotrophin	ENSMUSG00000029838	107.587980229957	67.2105409693621	0.0411341666411572
2310039H08Rik	RIKEN cDNA 2310039H08 gene	ENSMUSG00000062619	18.9086579034275	4.7562005670896	0.0411955377561503
fut9	fucosyltransferase 9	ENSMUSG00000055373	18.9086579034275	4.7562005670896	0.0411955377561503
CAP2	CAP, adenylate cyclase-associated protein, 2 (yeast)	ENSMUSG00000021373	35.1375534925962	14.4893445258853	0.0415416470415213
PPP1R3D	protein phosphatase 1, regulatory subunit 3D	ENSMUSG00000049999	35.1375534925962	14.4893445258853	0.0415416470415213
TM9SF3	transmembrane 9 superfamily member 3	ENSMUSG00000025016	13.6922271783375	2.3229145773907	0.0424314321543573
Olfr1377	olfactory receptor 1377	ENSMUSG00000061952	17.1698476617308	3.94510523719	0.0424565582590412
SLC16A14	solute carrier family 16 (monocarboxylic acid transporters), member 14	ENSMUSG00000026220	82.665033432305	48.5553483816703	0.042775829406908
RHOJ	ras homolog gene family, member J	ENSMUSG00000046768	20.0678647312252	5.5672958969893	0.042817385852586
Celf6	bruno-like 6, RNA binding protein (Drosophila)	ENSMUSG00000032297	129.033306544215	85.054638227154	0.0428821477417218
DBNDD2	dysbindin (dystrobrevin binding protein 1) domain containing 2	ENSMUSG00000017734	124.976082646923	81.810256907556	0.0430845862213885
Myo16	myosin XVI	ENSMUSG00000039057	65.2769310153382	35.577823103276	0.0433887576104705
Lrrtm1	leucine rich repeat transmembrane neuronal 1	ENSMUSG00000060780	110.485997299451	70.4549222889607	0.0449823606797864
WDR93	WD repeat domain 93	ENSMUSG00000039099	27.0231056980118	9.6227725464875	0.0452583020577571
CHIC1	cysteine-rich hydrophobic domain 1	ENSMUSG00000031327	39.7743808037873	17.7337258454839	0.0452808598682538
Nrk	Nik related kinase	ENSMUSG00000052854	40.9335876315851	18.5448211753836	0.0459814181486649
hyi	hydroxypyruvate isomerase homolog (E. coli)	ENSMUSG00000006395	11.373813522742	1.5118192474911	0.0459826983077654
PCP4	Purkinje cell protein 4; immunoglobulin superfamily, member 5	ENSMUSG00000000159	11.373813522742	1.5118192474911	0.0459826983077654
-	-	ENSMUSG00000065407	84.403843674001	50.1775390414696	0.0459896085292468
-	-	ENSMUSG00000076048	18.3290544895286	4.7562005670896	0.0460818690673524
-	-	ENSMUSG00000081244	56.003276392956	29.0890604640789	0.0467886070287704
POU3F4	POU domain, class 3, transcription factor 4	ENSMUSG00000056854	43.2520012871806	20.1670118351828	0.0469600931396467
Nanogpd	similar to Nanog homeobox; Nanog homeobox	ENSMUSG00000012396	44.4112081149784	20.9781071650825	0.0470945828899201
PLCXD3	phosphatidylinositol-specific phospholipase C, X domain containing 3	ENSMUSG00000049148	44.4112081149784	20.9781071650825	0.0470945828899201
cadps2	Ca2+-dependent activator protein for secretion 2	ENSMUSG00000017978	28.1823125258096	10.4338678763871	0.0471902964276489
Rnu1a1	U1b1 small nuclear RNA; U1b6 small nuclear RNA; U1b2 small nuclear RNA; U1a1 small nuclear RNA	ENSMUSG00000064677	24.1250886285174	8.0005818866882	0.0473320632080411
AQP8	aquaporin 8	ENSMUSG00000030762	9.0553998671464	0	0.0476117647130086
ARHGAP30	Rho GTPase activating protein 30	ENSMUSG00000048865	9.0553998671464	0	0.0476117647130086
EIF4A2	eukaryotic translation initiation factor 4A2	ENSMUSG00000022884	9.0553998671464	0	0.0476117647130086
TUBA1C	tubulin, alpha 1C; predicted gene 6682	ENSMUSG00000043091	9.0553998671464	0	0.0476117647130086
PDE11A	phosphodiesterase 11A	ENSMUSG00000075270	91.359084640788	55.8552063507671	0.047721280821132
-	-	ENSMUSG00000083667	8.4757964532475	0	0.0480011850639229
-	-	ENSMUSG00000066714	8.4757964532475	0	0.0480011850639229
-	-	ENSMUSG00000077176	8.4757964532475	0	0.0480011850639229
-	-	ENSMUSG00000074341	8.4757964532475	0	0.0480011850639229
BRPF3	bromodomain and PHD finger containing, 3	ENSMUSG00000063952	8.4757964532475	0	0.0480011850639229
CNGA2	cyclic nucleotide gated channel alpha 2	ENSMUSG00000005864	8.4757964532475	0	0.0480011850639229
CPEB2	cytoplasmic polyadenylation element binding protein 2	ENSMUSG00000039782	8.4757964532475	0	0.0480011850639229
Dpt	dermatopontin	ENSMUSG00000026574	8.4757964532475	0	0.0480011850639229
EFCAB8	EF-hand calcium binding domain 8	ENSMUSG00000044083	8.4757964532475	0	0.0480011850639229
FCRLA	Fc receptor-like A	ENSMUSG00000038421	8.4757964532475	0	0.0480011850639229
Gdpd2	glycerophosphodiester phosphodiesterase domain containing 2	ENSMUSG00000019359	8.4757964532475	0	0.0480011850639229
Gm11529	predicted gene 11529	ENSMUSG00000075586	8.4757964532475	0	0.0480011850639229
Gm5366	predicted gene 5366; tubulin, alpha 3B; tubulin, alpha 3A	ENSMUSG00000067702	8.4757964532475	0	0.0480011850639229
Gm6987	predicted gene 6987	ENSMUSG00000081055	8.4757964532475	0	0.0480011850639229
KRT34	keratin 34	ENSMUSG00000043485	8.4757964532475	0	0.0480011850639229
Olfr1342	olfactory receptor 1342	ENSMUSG00000043383	8.4757964532475	0	0.0480011850639229
ribC1	RIB43A domain with coiled-coils 1	ENSMUSG00000025257	8.4757964532475	0	0.0480011850639229
SHROOM2	shroom family member 2	ENSMUSG00000045180	8.4757964532475	0	0.0480011850639229
Slc25a26	solute carrier family 25 (mitochondrial carrier, phosphate carrier), member 26	ENSMUSG00000045100	8.4757964532475	0	0.0480011850639229
Rnf150	ring finger protein 150; similar to ring finger protein 150	ENSMUSG00000047747	16.5902442478319	3.94510523719	0.0480503981762811
SLC20A1	solute carrier family 20, member 1	ENSMUSG00000027397	16.5902442478319	3.94510523719	0.0480503981762811
S100A13	S100 calcium binding protein A13	ENSMUSG00000042312	64.6973276014393	35.577823103276	0.0480997059505607
MALT1	mucosa associated lymphoid tissue lymphoma translocation gene 1	ENSMUSG00000032688	13.1126237644386	2.3229145773907	0.0481022717821749
Rnu6	U6 small nuclear RNA	ENSMUSG00000064793	13.1126237644386	2.3229145773907	0.0481022717821749
Rdh8	retinol dehydrogenase 8	ENSMUSG00000053773	29.3415193536074	11.2449632062868	0.0485329169501694
GPR132	G protein-coupled receptor 132	ENSMUSG00000021298	14.8514340061353	3.1340099072903	0.0485496411283071
D18Ertd653e	DNA segment, Chr 18, ERATO Doi 653, expressed	ENSMUSG00000024544	119.759651921833	78.5658755879571	0.0499645502372032
Supplementary Table 4B. ChIP-sequence Analysis of H3K27 Methylation Downregulation around -2 kb of TSS
Gene.Symbol	Description	Ensembl.ID	KO	WT	Adj.Pvalue
LOC100047034	RIKEN cDNA 5930434B04 gene; hypothetical protein LOC100047034	ENSMUSG00000015488	4.4185725559554	38.011109092975	0.000103375731942177
aldh3a2	aldehyde dehydrogenase family 3, subfamily A2	ENSMUSG00000010025	0	25.0335838145807	0.000414240891190498
Axin2	axin2	ENSMUSG00000000142	0	24.222488484681	0.000469931339041309
actn3	actinin alpha 3	ENSMUSG00000006457	2.6797623142587	29.0890604640789	0.000610608533234993
ctf1	cardiotrophin 1	ENSMUSG00000042340	0	22.6002978248818	0.000691093616447337
Prap1	proline-rich acidic protein 1	ENSMUSG00000025467	0	22.6002978248818	0.000642770025365419
U2AF2	U2 small nuclear ribonucleoprotein auxiliary factor (U2AF) 2	ENSMUSG00000030435	0	21.7892024949821	0.000891093074012556
IFFO1	intermediate filament family orphan 1	ENSMUSG00000038271	2.1001589003598	25.0335838145807	0.00129209746641698
Tecpr1	tectonin beta-propeller repeat containing 1	ENSMUSG00000066621	0	20.1670118351828	0.0014984425589399
IP6K1	inositol hexaphosphate kinase 1	ENSMUSG00000032594	11.373813522742	44.4998717321721	0.00165532176912365
-	-	ENSMUSG00000075779	0	19.3559165052832	0.00188344734277512
TMEM176B	transmembrane protein 176B	ENSMUSG00000029810	0	19.3559165052832	0.00188344734277512
-	-	ENSMUSG00000079447	22.9658818007196	63.9661596497635	0.00179046457440599
OSGIN1	oxidative stress induced growth inhibitor 1	ENSMUSG00000074063	0	20.1670118351828	0.00176017510324193
Cdh29	ubiquitin-activating enzyme E1-like; RIKEN cDNA D330022A01 gene	ENSMUSG00000079323	13.1126237644386	46.933157721871	0.00174079558800107
cnot8	CCR4-NOT transcription complex, subunit 8	ENSMUSG00000020515	0	18.5448211753836	0.00201849085330607
LOC100044767	similar to mitofusin 2; mitofusin 2	ENSMUSG00000029020	0	18.5448211753836	0.00201849085330607
ak1	adenylate kinase 1	ENSMUSG00000026817	0	17.7337258454839	0.00277385049672686
LOC100045432	similar to Stromal interaction molecule 1; stromal interaction molecule 1	ENSMUSG00000030987	0	17.7337258454839	0.00277385049672686
THOC1	THO complex 1	ENSMUSG00000024287	3.2593657281576	25.0335838145807	0.00280940727988273
Gm6654	predicted gene 7392; predicted gene 6654; ribosomal protein S26; predicted gene 10070; similar to ribosomal protein S26	ENSMUSG00000025362	0	18.5448211753836	0.00276755644697508
Cant1	calcium activated nucleotidase 1	ENSMUSG00000025575	0	18.5448211753836	0.00276755644697508
SCMH1	sex comb on midleg homolog 1	ENSMUSG00000000085	0	18.5448211753836	0.00276755644697508
AHCYL1	S-adenosylhomocysteine hydrolase-like 1	ENSMUSG00000027893	14.8514340061353	47.7442530517707	0.00280022791957704
rgs12	regulator of G-protein signaling 12	ENSMUSG00000029101	0	16.9226305155843	0.00297538658365712
FN3KRP	fructosamine 3 kinase related protein	ENSMUSG00000039253	0	16.9226305155843	0.00322179684971698
SPRYD3	SPRY domain containing 3	ENSMUSG00000036966	0	16.9226305155843	0.00322179684971698
Stxbp3a	syntaxin binding protein 3A	ENSMUSG00000027882	0	16.9226305155843	0.00322179684971698
ipp	IAP promoted placental gene	ENSMUSG00000028696	0	16.9226305155843	0.00322179684971698
lmna	lamin A	ENSMUSG00000028063	3.2593657281576	24.222488484681	0.00309023741387625
TMEM62	transmembrane protein 62	ENSMUSG00000054484	0	17.7337258454839	0.00357082818583204
-	-	ENSMUSG00000082689	1.5205554864609	19.3559165052832	0.00358392429843348
-	-	ENSMUSG00000070109	0	16.1115351856846	0.00391209380389847
CDC37L1	cell division cycle 37 homolog (S. cerevisiae)-like 1	ENSMUSG00000024780	0	16.1115351856846	0.00391209380389847
COMTD1	catechol-O-methyltransferase domain containing 1	ENSMUSG00000021773	8.4757964532475	34.7667277733764	0.00392610841598805
cct4	chaperonin containing Tcp1, subunit 4 (delta)	ENSMUSG00000007739	0	16.1115351856846	0.00422125463643782
IFNA4	interferon alpha 4	ENSMUSG00000070904	0	16.1115351856846	0.00422125463643782
MAN2A2	mannosidase 2, alpha 2	ENSMUSG00000038886	0	16.1115351856846	0.00422125463643782
golga4	golgi autoantigen, golgin subfamily a, 4	ENSMUSG00000038708	0	16.1115351856846	0.00422125463643782
Gm7054	predicted gene 7054; establishment of cohesion 1 homolog 1 (S. cerevisiae)	ENSMUSG00000024293	4.4185725559554	25.8446791444803	0.00482695292626777
SIRT4	sirtuin 4 (silent mating type information regulation 2 homolog) 4 (S. cerevisiae)	ENSMUSG00000029524	4.4185725559554	25.8446791444803	0.00482695292626777
GIMAP8	GTPase, IMAP family member 8	ENSMUSG00000064262	2.1001589003598	20.1670118351828	0.00470755342967076
PEX26	peroxisomal biogenesis factor 26	ENSMUSG00000067825	1.5205554864609	18.5448211753836	0.00481459803146382
SATB2	special AT-rich sequence binding protein 2	ENSMUSG00000038331	86.142653915698	146.697883299527	0.00478308194749942
DNAJB12	DnaJ (Hsp40) homolog, subfamily B, member 12	ENSMUSG00000020109	0	15.300439855785	0.00571954447829699
Rdh7	retinol dehydrogenase 7	ENSMUSG00000040134	0	15.300439855785	0.00571954447829699
-	-	ENSMUSG00000075245	0	15.300439855785	0.00571954447829699
Gm3338	high mobility group nucleosomal binding domain 4; predicted gene 7931; predicted gene 10282; predicted gene 3338; high mobility group nucleosomal binding domain 2; predicted gene 6594; predicted gene 6750; predicted gene 10182; predicted gene 6724; predicted gene 4248; predicted gene 9525; predicted gene 15296; similar to Hmgn2 protein; predicted gene 7125; hypothetical protein LOC638323; predict…	ENSMUSG00000069996	0	15.300439855785	0.00571954447829699
1200009I06Rik	RIKEN cDNA 1200009I06 gene	ENSMUSG00000021280	16.010640833933	46.933157721871	0.00562944881416746
Lcn8	lipocalin 8	ENSMUSG00000036449	7.8961930393487	32.3334417836775	0.00566252937239307
KCTD7	potassium channel tetramerisation domain containing 7	ENSMUSG00000034110	6.7369862115509	29.9001557939785	0.00598583061491996
Pcf11	cleavage and polyadenylation factor subunit homolog (S. cerevisiae)	ENSMUSG00000041328	0	16.1115351856846	0.0063815023081766
5930403N24Rik	RIKEN cDNA 5930403N24 gene	ENSMUSG00000046463	0	14.4893445258853	0.00676395499118507
-	-	ENSMUSG00000067629	0	14.4893445258853	0.00676395499118507
Fam151a	family with sequence simliarity 151, member A	ENSMUSG00000034871	0	14.4893445258853	0.00676395499118507
AGFG2	ArfGAP with FG repeats 2	ENSMUSG00000029722	0	14.4893445258853	0.00676395499118507
znrf2	zinc and ring finger 2	ENSMUSG00000058446	0	14.4893445258853	0.00676395499118507
-	-	ENSMUSG00000074373	13.6922271783375	42.0665857424732	0.0070527017368316
LOC100044475	similar to SH2/SH3 adaptor protein; non-catalytic region of tyrosine kinase adaptor protein 2; predicted gene 6226	ENSMUSG00000066877	0	14.4893445258853	0.00691721481881995
Vps26a	vacuolar protein sorting 26 homolog A (yeast)	ENSMUSG00000020078	0	14.4893445258853	0.00691721481881995
0610010K14Rik	RIKEN cDNA 0610010K14 gene	ENSMUSG00000020831	0	14.4893445258853	0.00691721481881995
CNP	2',3'-cyclic nucleotide 3' phosphodiesterase	ENSMUSG00000006782	0	14.4893445258853	0.00691721481881995
ATP6V0A1	ATPase, H+ transporting, lysosomal V0 subunit A1	ENSMUSG00000019302	0	14.4893445258853	0.00691721481881995
Lman2	lectin, mannose-binding 2	ENSMUSG00000021484	0	14.4893445258853	0.00691721481881995
-	-	ENSMUSG00000073370	0	14.4893445258853	0.00691721481881995
PPP2R5B	protein phosphatase 2, regulatory subunit B (B56), beta isoform	ENSMUSG00000024777	0	14.4893445258853	0.00691721481881995
CSF2RA	colony stimulating factor 2 receptor, alpha, low-affinity (granulocyte-macrophage)	ENSMUSG00000059326	0	14.4893445258853	0.00691721481881995
dpp7	dipeptidylpeptidase 7	ENSMUSG00000026958	0	14.4893445258853	0.00691721481881995
Gm1006	predicted gene 1006	ENSMUSG00000074665	0	14.4893445258853	0.00691721481881995
-	-	ENSMUSG00000075998	0	14.4893445258853	0.00691721481881995
TRIP6	thyroid hormone receptor interactor 6	ENSMUSG00000023348	0	14.4893445258853	0.00691721481881995
GRLF1	glucocorticoid receptor DNA binding factor 1	ENSMUSG00000058230	0	14.4893445258853	0.00691721481881995
TGFB1I1	transforming growth factor beta 1 induced transcript 1	ENSMUSG00000030782	0	14.4893445258853	0.00691721481881995
SMAD3	MAD homolog 3 (Drosophila)	ENSMUSG00000032402	17.7494510756297	48.5553483816703	0.00690165289057972
Zfp251	zinc finger protein 251	ENSMUSG00000022526	2.1001589003598	18.5448211753836	0.00777606985983627
Ube2m	ubiquitin-conjugating enzyme E2M (UBC12 homolog, yeast)	ENSMUSG00000005575	2.1001589003598	18.5448211753836	0.00777606985983627
Gm9396	similar to ribosomal protein L12; predicted gene 7117; small nucleolar RNA, H/ACA box 65; predicted gene 11425; predicted gene 6285; predicted gene 5962; predicted gene 9396; similar to 60S ribosomal protein L12; ribosomal protein L12; predicted gene 6336	ENSMUSG00000065200	1.5205554864609	16.9226305155843	0.0080190716913415
Fbxo21	F-box protein 21	ENSMUSG00000032898	4.9981759698542	25.0335838145807	0.00846776256822941
RCAN1	regulator of calcineurin 1	ENSMUSG00000022951	7.8961930393487	30.7112511238782	0.00881421713422354
Ppard	peroxisome proliferator activator receptor delta	ENSMUSG00000002250	12.5330203505397	38.8222044228746	0.00974693577283483
RSAD1	radical S-adenosyl methionine domain containing 1	ENSMUSG00000039096	0	13.6782491959857	0.00944362396876297
PPIF	peptidylprolyl isomerase F (cyclophilin F)	ENSMUSG00000021868	0	13.6782491959857	0.00944362396876297
Sharpin	SHANK-associated RH domain interacting protein	ENSMUSG00000022552	0	13.6782491959857	0.00944362396876297
CCDC134	coiled-coil domain containing 134	ENSMUSG00000068114	0	13.6782491959857	0.00944362396876297
2610039C10Rik	RIKEN cDNA 2610039C10 gene	ENSMUSG00000022978	0	13.6782491959857	0.00944362396876297
AI507597	expressed sequence AI507597	ENSMUSG00000073731	0	13.6782491959857	0.00944362396876297
CAMTA1	calmodulin binding transcription activator 1	ENSMUSG00000014592	0	13.6782491959857	0.00944362396876297
RAB35	RAB35, member RAS oncogene family	ENSMUSG00000029518	0	13.6782491959857	0.00944362396876297
Ggct	gamma-glutamyl cyclotransferase	ENSMUSG00000002797	0	13.6782491959857	0.00944362396876297
9030624J02Rik	RIKEN cDNA 9030624J02 gene	ENSMUSG00000030982	0	13.6782491959857	0.00944362396876297
Ric8	resistance to inhibitors of cholinesterase 8 homolog (C. elegans)	ENSMUSG00000025485	0	13.6782491959857	0.00944362396876297
Zfp507	zinc finger protein 507	ENSMUSG00000044452	5.5777793837531	25.8446791444803	0.00940454241948859
-	-	ENSMUSG00000077081	2.6797623142587	19.3559165052832	0.00968572343052602
MYST4	MYST histone acetyltransferase monocytic leukemia 4	ENSMUSG00000021767	70.4933617404281	120.742832742738	0.010179527627542
ILKAP	integrin-linked kinase-associated serine/threonine phosphatase 2C	ENSMUSG00000026309	3.8389691420565	21.7892024949821	0.0104217236061585
ENG	endoglin	ENSMUSG00000026814	1.5205554864609	16.1115351856846	0.0106583106705538
Zfp11	zinc finger protein 11	ENSMUSG00000051034	1.5205554864609	16.1115351856846	0.0106583106705538
RNF24	ring finger protein 24	ENSMUSG00000048911	9.6350032810453	33.1445371135771	0.0105904170601497
PLOD1	procollagen-lysine, 2-oxoglutarate 5-dioxygenase 1	ENSMUSG00000019055	4.9981759698542	24.222488484681	0.0105583904500068
LOC100044943	similar to DAZ associated protein 2; predicted gene 2444; DAZ associated protein 2	ENSMUSG00000000346	0	14.4893445258853	0.0105317084407337
HSPA1B	heat shock protein 1B; heat shock protein 1A; heat shock protein 1-like	ENSMUSG00000007033	7.8961930393487	29.9001557939785	0.0106238150221971
VDAC1	voltage-dependent anion channel 1	ENSMUSG00000020402	0	12.8671538660861	0.0107127384916578
Gm11541	predicted gene 11541	ENSMUSG00000056008	0	12.8671538660861	0.0107127384916578
Gm8786	cortactin; predicted gene 8786	ENSMUSG00000031078	0	12.8671538660861	0.0107127384916578
LAMC1	laminin, gamma 1	ENSMUSG00000026478	0	12.8671538660861	0.0114644763846408
A230051G13Rik	RIKEN cDNA A230051G13 gene	ENSMUSG00000049287	0	12.8671538660861	0.0114644763846408
CNTD1	similar to cyclin N-terminal domain containing 1; cyclin N-terminal domain containing 1	ENSMUSG00000078653	0	12.8671538660861	0.0114644763846408
Gm8399	predicted gene 8543; actin-like 8; predicted gene 7505; predicted gene 12715; predicted gene 12003; predicted gene 8399; predicted gene 6375; actin, gamma, cytoplasmic 1; similar to gamma-actin; predicted gene 4667; similar to cytoplasmic beta-actin; predicted gene 16385	ENSMUSG00000062825	0	12.8671538660861	0.0114644763846408
C1QTNF6	C1q and tumor necrosis factor related protein 6	ENSMUSG00000022440	0	12.8671538660861	0.0114644763846408
pprc1	peroxisome proliferative activated receptor, gamma, coactivator-related 1	ENSMUSG00000055491	0	12.8671538660861	0.0114644763846408
1190002A17Rik	RIKEN cDNA 1190002A17 gene	ENSMUSG00000026807	0	12.8671538660861	0.0114644763846408
ctbs	chitobiase, di-N-acetyl-	ENSMUSG00000028189	0	12.8671538660861	0.0114644763846408
Atg4c	hypothetical protein LOC100044217; autophagy-related 4C (yeast)	ENSMUSG00000028550	0	12.8671538660861	0.0114644763846408
-	-	ENSMUSG00000066053	0	12.8671538660861	0.0114644763846408
-	-	ENSMUSG00000082220	0	12.8671538660861	0.0114644763846408
Fbxo42	F-box protein 42	ENSMUSG00000028920	0	12.8671538660861	0.0114644763846408
-	-	ENSMUSG00000080552	0	12.8671538660861	0.0114644763846408
atad3a	ATPase family, AAA domain containing 3A	ENSMUSG00000029036	0	12.8671538660861	0.0114644763846408
nrbp1	nuclear receptor binding protein 1	ENSMUSG00000029148	0	12.8671538660861	0.0114644763846408
SLC30A9	solute carrier family 30 (zinc transporter), member 9	ENSMUSG00000029221	0	12.8671538660861	0.0114644763846408
SLC25A42	solute carrier family 25, member 42	ENSMUSG00000002346	0	12.8671538660861	0.0114644763846408
EXOC3L	exocyst complex component 3-like	ENSMUSG00000043251	0	12.8671538660861	0.0114644763846408
SLC9A5	solute carrier family 9 (sodium/hydrogen exchanger), member 5	ENSMUSG00000014786	0	12.8671538660861	0.0114644763846408
4933427G23Rik	IMP3, U3 small nucleolar ribonucleoprotein, homolog (yeast); RIKEN cDNA 4933427G23 gene	ENSMUSG00000032288	0	12.8671538660861	0.0114644763846408
CDHR4	RIKEN cDNA 1700021K14 gene	ENSMUSG00000032595	0	12.8671538660861	0.0114644763846408
Acaa1a	acetyl-Coenzyme A acyltransferase 1A	ENSMUSG00000036138	0	12.8671538660861	0.0114644763846408
Trmt61a	similar to RIKEN cDNA 6720458F09 gene; tRNA methyltransferase 61 homolog A (S. cerevisiae)	ENSMUSG00000060950	25.2842954563152	57.4773970105664	0.0119500671938212
B230208H17Rik	RIKEN cDNA B230208H17 gene	ENSMUSG00000015087	11.9534169366409	36.3889184331757	0.0121633942651871
FBXW2	F-box and WD-40 domain protein 2	ENSMUSG00000035949	6.157382797652	25.8446791444803	0.0122154656806159
WDR38	WD repeat domain 38	ENSMUSG00000035295	6.157382797652	25.8446791444803	0.0122154656806159
HCRT	hypocretin	ENSMUSG00000045471	49.6276388400683	91.543400866351	0.0122127771275016
GRB2	growth factor receptor bound protein 2; predicted gene 12791	ENSMUSG00000059923	19.4882613173263	48.5553483816703	0.0122121963980267
stard3	START domain containing 3	ENSMUSG00000018167	2.1001589003598	16.9226305155843	0.0125890407934726
PDLIM5	PDZ and LIM domain 5	ENSMUSG00000028273	1.5205554864609	15.300439855785	0.0133037389406292
CCDC96	coiled-coil domain containing 96	ENSMUSG00000050677	1.5205554864609	15.300439855785	0.0133037389406292
SARDH	sarcosine dehydrogenase	ENSMUSG00000009614	0	13.6782491959857	0.0133680296495086
zer1	zer-1 homolog (C. elegans)	ENSMUSG00000039686	0	13.6782491959857	0.0133680296495086
PEX10	peroxisomal biogenesis factor 10	ENSMUSG00000029047	0	13.6782491959857	0.0133680296495086
Cyp4f16	cytochrome P450, family 4, subfamily f, polypeptide 16	ENSMUSG00000048440	0	12.0560585361864	0.0135487852207267
NT5C2	5'-nucleotidase, cytosolic II	ENSMUSG00000025041	0	12.0560585361864	0.0135487852207267
agbl5	ATP/GTP binding protein-like 5	ENSMUSG00000029165	0	12.0560585361864	0.0135487852207267
TAP2	transporter 2, ATP-binding cassette, sub-family B (MDR/TAP)	ENSMUSG00000024339	10.7942101088431	33.9556324434768	0.0138690302570159
CEBPB	CCAAT/enhancer binding protein (C/EBP), beta	ENSMUSG00000056501	25.2842954563152	56.6663016806667	0.014016432238284
GIGYF2	GRB10 interacting GYF protein 2	ENSMUSG00000048000	0	12.0560585361864	0.0152019031519156
LOC100048887	similar to DNA cytosine-5 methyltransferase 3-like protein; DNA (cytosine-5-)-methyltransferase 3-like	ENSMUSG00000000730	0	12.0560585361864	0.0152019031519156
GPX4	heterogeneous nuclear ribonucleoprotein L-like; glutathione peroxidase 4	ENSMUSG00000075706	0	12.0560585361864	0.0152019031519156
RMND5B	required for meiotic nuclear division 5 homolog B (S. cerevisiae)	ENSMUSG00000001054	0	12.0560585361864	0.0152019031519156
mthfd1	methylenetetrahydrofolate dehydrogenase (NADP+ dependent), methenyltetrahydrofolate cyclohydrolase, formyltetrahydrofolate synthase	ENSMUSG00000021048	0	12.0560585361864	0.0152019031519156
TRAF3	TNF receptor-associated factor 3	ENSMUSG00000021277	0	12.0560585361864	0.0152019031519156
FAM173A	family with sequence similarity 173, member A	ENSMUSG00000057411	0	12.0560585361864	0.0152019031519156
UBR1	ubiquitin protein ligase E3 component n-recognin 1	ENSMUSG00000027272	0	12.0560585361864	0.0152019031519156
DHX36	DEAH (Asp-Glu-Ala-His) box polypeptide 36	ENSMUSG00000027770	0	12.0560585361864	0.0152019031519156
Urod	uroporphyrinogen decarboxylase	ENSMUSG00000028684	0	12.0560585361864	0.0152019031519156
wfs1	Wolfram syndrome 1 homolog (human)	ENSMUSG00000039474	0	12.0560585361864	0.0152019031519156
lipe	lipase, hormone sensitive	ENSMUSG00000003123	0	12.0560585361864	0.0152019031519156
LRRC27	leucine rich repeat containing 27	ENSMUSG00000015980	0	12.0560585361864	0.0152019031519156
TBRG1	transforming growth factor beta regulated gene 1	ENSMUSG00000011114	0	12.0560585361864	0.0152019031519156
ostB	organic solute transporter beta	ENSMUSG00000053862	0	12.0560585361864	0.0152019031519156
ttk	Ttk protein kinase	ENSMUSG00000038379	0	12.0560585361864	0.0152019031519156
HAGH	hydroxyacyl glutathione hydrolase	ENSMUSG00000024158	2.6797623142587	17.7337258454839	0.0151624910506261
-	-	ENSMUSG00000079161	4.9981759698542	22.6002978248818	0.0163237107908686
Tcf7l2	transcription factor 7-like 2, T-cell specific, HMG-box	ENSMUSG00000024985	3.8389691420565	20.1670118351828	0.0163901715590858
USP15	ubiquitin specific peptidase 15	ENSMUSG00000020124	2.1001589003598	16.1115351856846	0.0168951576228796
BC018242	cDNA sequence BC018242	ENSMUSG00000040563	2.1001589003598	16.1115351856846	0.0168951576228796
Spag9	sperm associated antigen 9	ENSMUSG00000020859	1.5205554864609	14.4893445258853	0.0174231376327906
Serpina3n	serine (or cysteine) peptidase inhibitor, clade A, member 3N	ENSMUSG00000021091	1.5205554864609	14.4893445258853	0.0174231376327906
LGALS1	lectin, galactose binding, soluble 1	ENSMUSG00000068220	1.5205554864609	14.4893445258853	0.0174231376327906
IFT81	intraflagellar transport 81 homolog (Chlamydomonas)	ENSMUSG00000029469	1.5205554864609	14.4893445258853	0.0174231376327906
HERC2	hect (homologous to the E6-AP (UBE3A) carboxyl terminus) domain and RCC1 (CHC1)-like domain (RLD) 2	ENSMUSG00000030451	1.5205554864609	14.4893445258853	0.0174231376327906
SLC36A2	solute carrier family 36 (proton/amino acid symporter), member 2	ENSMUSG00000020264	0	12.8671538660861	0.017506548966004
Slc25a25	solute carrier family 25 (mitochondrial carrier, phosphate carrier), member 25	ENSMUSG00000026819	0	12.8671538660861	0.017506548966004
Zfp710	zinc finger protein 710	ENSMUSG00000048897	0	12.8671538660861	0.017506548966004
Slc43a2	solute carrier family 43, member 2	ENSMUSG00000038178	0	11.2449632062868	0.0174573939575947
Klhdc2	kelch domain containing 2	ENSMUSG00000020978	0	11.2449632062868	0.0174573939575947
DAD1	defender against cell death 1	ENSMUSG00000022174	0	11.2449632062868	0.0174573939575947
2310030N02Rik	RIKEN cDNA 2310030N02 gene	ENSMUSG00000050323	0	11.2449632062868	0.0174573939575947
STX12	syntaxin 12	ENSMUSG00000028879	0	11.2449632062868	0.0174573939575947
Kctd13	potassium channel tetramerisation domain containing 13	ENSMUSG00000030685	0	11.2449632062868	0.0174573939575947
psmd7	proteasome (prosome, macropain) 26S subunit, non-ATPase, 7	ENSMUSG00000039067	0	11.2449632062868	0.0174573939575947
PDK1	pyruvate dehydrogenase kinase, isoenzyme 1	ENSMUSG00000006494	3.2593657281576	18.5448211753836	0.0178703636901267
4930402E16Rik	RIKEN cDNA 4930402E16 gene	ENSMUSG00000033624	3.2593657281576	18.5448211753836	0.0178703636901267
-	-	ENSMUSG00000079498	4.4185725559554	20.9781071650825	0.0181800383551715
H2-Q9	histocompatibility 2, Q region locus 1; histocompatibility 2, Q region locus 9; similar to H-2 class I histocompatibility antigen, L-D alpha chain precursor; histocompatibility 2, Q region locus 8; histocompatibility 2, Q region locus 2; similar to MHC class Ib antigen; histocompatibility 2, Q region locus 7; histocompatibility 2, Q region locus 6; hypothetical protein LOC100044307; similar to H-…	ENSMUSG00000060550	22.9658818007196	51.7997297012689	0.0186494575194272
PIP4K2C	phosphatidylinositol-5-phosphate 4-kinase, type II, gamma	ENSMUSG00000025417	7.8961930393487	27.4668698042796	0.0195331442481866
2610034B18Rik	RIKEN cDNA 2610034B18 gene	ENSMUSG00000039043	2.6797623142587	16.9226305155843	0.0202587672832219
NUS1	nuclear undecaprenyl pyrophosphate synthase 1 homolog (S. cerevisiae)	ENSMUSG00000023068	0	11.2449632062868	0.0194121168998362
MKNK2	MAP kinase-interacting serine/threonine kinase 2	ENSMUSG00000020190	0	11.2449632062868	0.0194121168998362
Ankrd24	ankyrin repeat domain 24	ENSMUSG00000054708	0	11.2449632062868	0.0194121168998362
rab21	RAB21, member RAS oncogene family	ENSMUSG00000020132	0	11.2449632062868	0.0194121168998362
Trim41	tripartite motif-containing 41	ENSMUSG00000040365	0	11.2449632062868	0.0194121168998362
4930543L23Rik	RIKEN cDNA 4930543L23 gene	ENSMUSG00000055867	0	11.2449632062868	0.0194121168998362
Gm6438	predicted gene 5928; predicted gene 12617; predicted gene 4802; similar to ribosomal protein S27a; predicted gene 13215; predicted gene 6111; predicted gene 7808; predicted gene 6014; predicted gene 8317; ubiquitin C; ubiquitin B; similar to fusion protein: ubiquitin (bases 43_513); ribosomal protein S27a (bases 217_532); similar to ubiquitin B; predicted gene 8649; ribosomal protein S27A; predic…	ENSMUSG00000019505	0	11.2449632062868	0.0194121168998362
Cd300lg	CD300 antigen like family member G	ENSMUSG00000017309	0	11.2449632062868	0.0194121168998362
CHMP6	chromatin modifying protein 6	ENSMUSG00000025371	0	11.2449632062868	0.0194121168998362
ABHD12B	abhydrolase domain containing 12B	ENSMUSG00000071290	0	11.2449632062868	0.0194121168998362
DCP1A	DCP1 decapping enzyme homolog A (S. cerevisiae)	ENSMUSG00000021962	0	11.2449632062868	0.0194121168998362
GPR137C	G protein-coupled receptor 137C	ENSMUSG00000049092	0	11.2449632062868	0.0194121168998362
Gulo	gulonolactone (L-) oxidase	ENSMUSG00000034450	0	11.2449632062868	0.0194121168998362
ZC3H7B	zinc finger CCCH type containing 7B	ENSMUSG00000022390	0	11.2449632062868	0.0194121168998362
cyb5r3	cytochrome b5 reductase 3	ENSMUSG00000018042	0	11.2449632062868	0.0194121168998362
pacsin2	protein kinase C and casein kinase substrate in neurons 2	ENSMUSG00000016664	0	11.2449632062868	0.0194121168998362
6030408B16Rik	RIKEN cDNA 6030408B16 gene	ENSMUSG00000075408	0	11.2449632062868	0.0194121168998362
Sik1	salt inducible kinase 1	ENSMUSG00000024042	0	11.2449632062868	0.0194121168998362
IL17B	interleukin 17B	ENSMUSG00000024578	0	11.2449632062868	0.0194121168998362
NAALADL1	N-acetylated alpha-linked acidic dipeptidase-like 1	ENSMUSG00000054999	0	11.2449632062868	0.0194121168998362
CUEDC2	CUE domain containing 2	ENSMUSG00000036748	0	11.2449632062868	0.0194121168998362
ADD3	adducin 3 (gamma)	ENSMUSG00000025026	0	11.2449632062868	0.0194121168998362
Gm9396	similar to ribosomal protein L12; predicted gene 7117; small nucleolar RNA, H/ACA box 65; predicted gene 11425; predicted gene 6285; predicted gene 5962; predicted gene 9396; similar to 60S ribosomal protein L12; ribosomal protein L12; predicted gene 6336	ENSMUSG00000038900	0	11.2449632062868	0.0194121168998362
RALGPS1	Ral GEF with PH domain and SH3 binding motif 1	ENSMUSG00000038831	0	11.2449632062868	0.0194121168998362
NEURL2	neuralized-like 2 (Drosophila)	ENSMUSG00000039873	0	11.2449632062868	0.0194121168998362
Wbscr25	Williams Beuren syndrome chromosome region 25 (human)	ENSMUSG00000054909	0	11.2449632062868	0.0194121168998362
Gm3606	RIKEN cDNA 1110007L15 gene; predicted gene 3606	ENSMUSG00000025858	0	11.2449632062868	0.0194121168998362
TNRC18	trinucleotide repeat containing 18	ENSMUSG00000039477	0	11.2449632062868	0.0194121168998362
Tax1bp1	Tax1 (human T-cell leukemia virus type I) binding protein 1	ENSMUSG00000004535	0	11.2449632062868	0.0194121168998362
Dpy19l3	dpy-19-like 3 (C. elegans)	ENSMUSG00000043671	0	11.2449632062868	0.0194121168998362
Spib	Spi-B transcription factor (Spi-1/PU.1 related)	ENSMUSG00000008193	0	11.2449632062868	0.0194121168998362
cln6	ceroid-lipofuscinosis, neuronal 6	ENSMUSG00000032245	0	11.2449632062868	0.0194121168998362
KLF10	Kruppel-like factor 10	ENSMUSG00000037465	30.5007261814051	62.3439689899642	0.0186875751378024
Gm9396	similar to ribosomal protein L12; predicted gene 7117; small nucleolar RNA, H/ACA box 65; predicted gene 11425; predicted gene 6285; predicted gene 5962; predicted gene 9396; similar to 60S ribosomal protein L12; ribosomal protein L12; predicted gene 6336	ENSMUSG00000064671	4.9981759698542	21.7892024949821	0.0187886950388552
COMMD2	COMM domain containing 2	ENSMUSG00000036513	4.9981759698542	21.7892024949821	0.0187886950388552
HPS6	Hermansky-Pudlak syndrome 6	ENSMUSG00000074811	3.8389691420565	19.3559165052832	0.019156582450415
ilf3	interleukin enhancer binding factor 3	ENSMUSG00000032178	6.7369862115509	25.0335838145807	0.0195741955022953
CDHR2	protocadherin 24	ENSMUSG00000034918	11.373813522742	33.1445371135771	0.0197399318946465
sec11c	SEC11 homolog C (S. cerevisiae)	ENSMUSG00000024516	2.1001589003598	15.300439855785	0.0203434286431595
Gm5546	predicted gene 5546	ENSMUSG00000022187	2.1001589003598	15.300439855785	0.0203434286431595
6430598A04Rik	RIKEN cDNA 6430598A04 gene	ENSMUSG00000045348	2.1001589003598	15.300439855785	0.0203434286431595
Pear1	platelet endothelial aggregation receptor 1	ENSMUSG00000028073	7.3165896254498	25.8446791444803	0.0214100947687036
Gm13641	predicted gene 12618; predicted gene 8724; predicted gene 10155; predicted gene 3355; predicted gene 3713; predicted gene 3201; predicted gene 13641; similar to ribosomal protein L21; predicted gene 12411; predicted gene 5445; predicted gene 5495; predicted gene 13604; predicted gene 10045; predicted gene 14648; predicted gene 15150; predicted gene 8252; predicted gene 8157; predicted gene 8880; …	ENSMUSG00000059483	1.5205554864609	13.6782491959857	0.0218133454518601
Mark3	MAP/microtubule affinity-regulating kinase 3	ENSMUSG00000007411	1.5205554864609	13.6782491959857	0.0218133454518601
Tff3	trefoil factor 3, intestinal	ENSMUSG00000024029	1.5205554864609	13.6782491959857	0.0218133454518601
LOC100047167	similar to mKIAA0990 protein; chondroitin sulfate synthase 1	ENSMUSG00000032640	32.2395364231018	63.9661596497635	0.0220571813657789
-	-	ENSMUSG00000081690	31.080329595304	62.3439689899642	0.0220272129691789
vcl	vinculin	ENSMUSG00000021823	4.4185725559554	20.1670118351828	0.0221967227651496
gyg	glycogenin	ENSMUSG00000019528	4.4185725559554	20.1670118351828	0.0221967227651496
Ccdc19	coiled-coil domain containing 19	ENSMUSG00000026546	0	12.0560585361864	0.0221170244315135
Map2k3	mitogen-activated protein kinase kinase 3	ENSMUSG00000018932	0	12.0560585361864	0.0221170244315135
Gm4327	predicted gene 4327; predicted gene 8683; similar to 40S ribosomal protein S19; predicted gene 4510; predicted gene 13143; predicted gene 9646; ribosomal protein S19; predicted gene 9091; predicted gene 6636; predicted gene 14072	ENSMUSG00000040952	0	12.0560585361864	0.0221170244315135
PPIL5	peptidylprolyl isomerase (cyclophilin) like 5	ENSMUSG00000034883	0	10.4338678763871	0.0219258636618515
AZIN1	antizyme inhibitor 1	ENSMUSG00000037458	0	10.4338678763871	0.0219258636618515
btrc	beta-transducin repeat containing protein	ENSMUSG00000025217	0	10.4338678763871	0.0219258636618515
CEP152	centrosomal protein 152	ENSMUSG00000068394	0	10.4338678763871	0.0219258636618515
TMEM53	transmembrane protein 53	ENSMUSG00000048772	0	10.4338678763871	0.0219258636618515
Zfp786	zinc finger protein 786	ENSMUSG00000051499	0	10.4338678763871	0.0219258636618515
ddx10	DEAD (Asp-Glu-Ala-Asp) box polypeptide 10	ENSMUSG00000053289	0	10.4338678763871	0.0219258636618515
ENO3	enolase 3, beta muscle	ENSMUSG00000060600	7.8961930393487	26.65577447438	0.0223940819079718
-	-	ENSMUSG00000075794	7.8961930393487	26.65577447438	0.0223940819079718
BRWD1	bromodomain and WD repeat domain containing 1	ENSMUSG00000022914	6.157382797652	23.4113931547814	0.0229617835887673
1600016N20Rik	RIKEN cDNA 1600016N20 gene	ENSMUSG00000025500	19.4882613173263	45.3109670620718	0.0229247700335768
fosB	FBJ osteosarcoma oncogene B	ENSMUSG00000003545	20.0678647312252	46.1220623919714	0.0232277089338459
LRRC45	leucine rich repeat containing 45	ENSMUSG00000025145	4.9981759698542	20.9781071650825	0.0243336659330706
UBAC2	ubiquitin associated domain containing 2	ENSMUSG00000041765	2.6797623142587	16.1115351856846	0.024270103693199
ABHD12	abhydrolase domain containing 12	ENSMUSG00000032046	2.6797623142587	16.1115351856846	0.024270103693199
-	-	ENSMUSG00000081863	2.6797623142587	16.1115351856846	0.024270103693199
IQGAP1	IQ motif containing GTPase activating protein 1	ENSMUSG00000030536	2.6797623142587	16.1115351856846	0.024270103693199
-	-	ENSMUSG00000083651	16.010640833933	39.6332997527743	0.0247708655696246
ANXA6	annexin A6	ENSMUSG00000018340	3.8389691420565	18.5448211753836	0.0248746305145821
Cdipt	CDP-diacylglycerol--inositol 3-phosphatidyltransferase (phosphatidylinositol synthase)	ENSMUSG00000030682	3.8389691420565	18.5448211753836	0.0248746305145821
mars	methionine-tRNA synthetase	ENSMUSG00000040354	0	10.4338678763871	0.0241609588231458
2410006H16Rik	RIKEN cDNA 2410006H16 gene	ENSMUSG00000065734	0	10.4338678763871	0.0241609588231458
-	-	ENSMUSG00000065411	0	10.4338678763871	0.0241609588231458
1200014J11Rik	similar to RIKEN cDNA 1200014J11 gene; RIKEN cDNA 1200014J11 gene	ENSMUSG00000020783	0	10.4338678763871	0.0241609588231458
GIT1	G protein-coupled receptor kinase-interactor 1	ENSMUSG00000011877	0	10.4338678763871	0.0241609588231458
-	-	ENSMUSG00000081860	0	10.4338678763871	0.0241609588231458
Nr1d1	nuclear receptor subfamily 1, group D, member 1	ENSMUSG00000020889	0	10.4338678763871	0.0241609588231458
twistnb	predicted gene 8670; TWIST neighbor	ENSMUSG00000020561	0	10.4338678763871	0.0241609588231458
ralgapa1	GTPase activating RANGAP domain-like 1	ENSMUSG00000021027	0	10.4338678763871	0.0241609588231458
NT5DC2	5'-nucleotidase domain containing 2	ENSMUSG00000071547	0	10.4338678763871	0.0241609588231458
D14Ertd436e	DNA segment, Chr 14, ERATO Doi 436, expressed	ENSMUSG00000037526	0	10.4338678763871	0.0241609588231458
fbxl3	F-box and leucine-rich repeat protein 3	ENSMUSG00000022124	0	10.4338678763871	0.0241609588231458
EFR3A	EFR3 homolog A (S. cerevisiae)	ENSMUSG00000015002	0	10.4338678763871	0.0241609588231458
2010003K11Rik	RIKEN cDNA 2010003K11 gene	ENSMUSG00000042041	0	10.4338678763871	0.0241609588231458
-	-	ENSMUSG00000077515	0	10.4338678763871	0.0241609588231458
ARFGAP1	ADP-ribosylation factor GTPase activating protein 1	ENSMUSG00000027575	0	10.4338678763871	0.0241609588231458
-	-	ENSMUSG00000063001	0	10.4338678763871	0.0241609588231458
-	-	ENSMUSG00000081549	0	10.4338678763871	0.0241609588231458
LOC100044418	peptidylprolyl isomerase D (cyclophilin D); similar to peptidylprolyl isomerase D; predicted gene 5551	ENSMUSG00000027804	0	10.4338678763871	0.0241609588231458
PRDX1	peroxiredoxin 1; predicted gene 7204	ENSMUSG00000028691	0	10.4338678763871	0.0241609588231458
Pafah2	platelet-activating factor acetylhydrolase 2	ENSMUSG00000037366	0	10.4338678763871	0.0241609588231458
nppb	natriuretic peptide precursor type B	ENSMUSG00000029019	0	10.4338678763871	0.0241609588231458
Gm447	predicted gene 447	ENSMUSG00000045790	0	10.4338678763871	0.0241609588231458
LOC673152	similar to protein phosphatase 4, regulatory subunit 2; similar to Protein phosphatase 4, regulatory subunit 2; protein phosphatase 4, regulatory subunit 2	ENSMUSG00000052144	0	10.4338678763871	0.0241609588231458
sspN	sarcospan	ENSMUSG00000030255	0	10.4338678763871	0.0241609588231458
Ldhc	lactate dehydrogenase C	ENSMUSG00000030851	0	10.4338678763871	0.0241609588231458
Gm13671	predicted gene 13671; mitochondrial ribosomal protein L23	ENSMUSG00000037772	0	10.4338678763871	0.0241609588231458
TSSK6	testis-specific serine kinase 6	ENSMUSG00000047654	0	10.4338678763871	0.0241609588231458
JUND	Jun proto-oncogene related gene d	ENSMUSG00000071076	0	10.4338678763871	0.0241609588231458
TMEM38A	transmembrane protein 38A	ENSMUSG00000031791	0	10.4338678763871	0.0241609588231458
PRDM10	PR domain containing 10	ENSMUSG00000042496	0	10.4338678763871	0.0241609588231458
SMAD6	MAD homolog 6 (Drosophila)	ENSMUSG00000036867	0	10.4338678763871	0.0241609588231458
PDCD7	programmed cell death 7	ENSMUSG00000041837	0	10.4338678763871	0.0241609588231458
ALAS1	aminolevulinic acid synthase 1	ENSMUSG00000032786	0	10.4338678763871	0.0241609588231458
EIF1B	eukaryotic translation initiation factor 1B	ENSMUSG00000006941	0	10.4338678763871	0.0241609588231458
DUPD1	dual specificity phosphatase and pro isomerase domain containing 1	ENSMUSG00000063821	16.5902442478319	40.4443950826739	0.0236444780696819
-	-	ENSMUSG00000079492	16.5902442478319	40.4443950826739	0.0236444780696819
psd	pleckstrin and Sec7 domain containing	ENSMUSG00000037126	83.824240260102	129.664881371635	0.023866595098823
CNTFR	ciliary neurotrophic factor receptor	ENSMUSG00000028444	9.6350032810453	29.0890604640789	0.0247795816315823
-	-	ENSMUSG00000080929	7.3165896254498	25.0335838145807	0.0248422518981303
Gm8973	predicted gene 8973	ENSMUSG00000064081	5.5777793837531	21.7892024949821	0.0249968037837205
Gm5887	predicted gene 5887	ENSMUSG00000072662	2.1001589003598	14.4893445258853	0.0250242069808758
NR1H3	nuclear receptor subfamily 1, group H, member 3	ENSMUSG00000002108	19.4882613173263	44.4998717321721	0.0255953699835801
Fads3	fatty acid desaturase 3	ENSMUSG00000024664	13.6922271783375	35.577823103276	0.0257752983590101
I730030J21Rik	RIKEN cDNA I730030J21 gene	ENSMUSG00000068153	20.6474681451241	46.1220623919714	0.0262819064455656
Nucks1	nuclear casein kinase and cyclin-dependent kinase substrate 1	ENSMUSG00000026434	38.0355705620906	70.4549222889607	0.0266298934683718
CD81	CD81 antigen	ENSMUSG00000037706	7.8961930393487	25.8446791444803	0.0267325567837603
D9Ertd402e	DNA segment, Chr 9, ERATO Doi 402, expressed	ENSMUSG00000046603	3.2593657281576	16.9226305155843	0.0269762283257904
LOC100044230	steroid 5 alpha-reductase 3; hypothetical protein LOC100044230	ENSMUSG00000029233	1.5205554864609	12.8671538660861	0.0273126760152621
Olfr521	olfactory receptor 521	ENSMUSG00000073997	1.5205554864609	12.8671538660861	0.0273126760152621
RASSF7	Ras association (RalGDS/AF-6) domain family (N-terminal) member 7	ENSMUSG00000038618	23.5454852146185	50.1775390414696	0.0273881807043828
TNS3	tensin 3	ENSMUSG00000020422	25.2842954563152	52.6108250311685	0.0270083331125554
CSNK1G2	casein kinase 1, gamma 2	ENSMUSG00000003345	0	9.6227725464875	0.0274165598975837
-	-	ENSMUSG00000043145	0	9.6227725464875	0.0274165598975837
SRBD1	S1 RNA binding domain 1	ENSMUSG00000024135	0	9.6227725464875	0.0274165598975837
mllt10	myeloid/lymphoid or mixed-lineage leukemia (trithorax homolog, Drosophila); translocated to, 10	ENSMUSG00000026743	0	9.6227725464875	0.0274165598975837
NRD1	nardilysin, N-arginine dibasic convertase, NRD convertase 1	ENSMUSG00000053510	0	9.6227725464875	0.0274165598975837
LOC100047837	similar to Myocyte enhancer factor 2A; myocyte enhancer factor 2A	ENSMUSG00000030557	0	9.6227725464875	0.0274165598975837
3110043A19Rik	RIKEN cDNA 3110043A19 gene	ENSMUSG00000060808	0	11.2449632062868	0.0272452283560008
pfn1	profilin 1	ENSMUSG00000018293	0	11.2449632062868	0.0272452283560008
1700026L06Rik	RIKEN cDNA 1700026L06 gene	ENSMUSG00000026809	0	11.2449632062868	0.0272452283560008
P2RX7	purinergic receptor P2X, ligand-gated ion channel, 7	ENSMUSG00000029468	0	11.2449632062868	0.0272452283560008
CPA1	carboxypeptidase A1	ENSMUSG00000054446	0	11.2449632062868	0.0272452283560008
Ndufa13	NADH dehydrogenase (ubiquinone) 1 alpha subcomplex, 13	ENSMUSG00000036199	0	11.2449632062868	0.0272452283560008
Hdac10	histone deacetylase 10	ENSMUSG00000062906	8.4757964532475	26.65577447438	0.0272698847106999
CDADC1	cytidine and dCMP deaminase domain containing 1	ENSMUSG00000021982	17.1698476617308	40.4443950826739	0.028705084926486
PGAP3	post-GPI attachment to proteins 3	ENSMUSG00000038208	6.7369862115509	23.4113931547814	0.0288492922569711
AKAP1	A kinase (PRKA) anchor protein 1	ENSMUSG00000018428	9.0553998671464	27.4668698042796	0.0289150954147858
Gm7180	predicted gene 7180; translocase of inner mitochondrial membrane 17a	ENSMUSG00000062580	2.6797623142587	15.300439855785	0.0297228055915021
-	-	ENSMUSG00000070700	2.6797623142587	15.300439855785	0.0297228055915021
Pex14	peroxisomal biogenesis factor 14	ENSMUSG00000028975	2.6797623142587	15.300439855785	0.0297228055915021
Itgax	integrin alpha X	ENSMUSG00000030789	2.6797623142587	15.300439855785	0.0297228055915021
NEU2	neuraminidase 2	ENSMUSG00000079434	3.8389691420565	17.7337258454839	0.0298746111485835
clk4	CDC like kinase 4	ENSMUSG00000020385	3.8389691420565	17.7337258454839	0.0298746111485835
-	-	ENSMUSG00000080698	3.8389691420565	17.7337258454839	0.0298746111485835
UBR2	ubiquitin protein ligase E3 component n-recognin 2	ENSMUSG00000023977	3.8389691420565	17.7337258454839	0.0298746111485835
Ccdc23	coiled-coil domain containing 23	ENSMUSG00000028643	3.8389691420565	17.7337258454839	0.0298746111485835
LSS	lanosterol synthase	ENSMUSG00000033105	7.3165896254498	24.222488484681	0.0308924228332768
Fam109a	family with sequence similarity 109, member A	ENSMUSG00000044134	7.3165896254498	24.222488484681	0.0308924228332768
OPN3	opsin 3	ENSMUSG00000026525	0	9.6227725464875	0.0312398001942675
TBPL1	TATA box binding protein-like 1	ENSMUSG00000071359	0	9.6227725464875	0.0312398001942675
Derl3	Der1-like domain family, member 3	ENSMUSG00000009092	0	9.6227725464875	0.0312398001942675
mex3d	mex3 homolog D (C. elegans)	ENSMUSG00000048696	0	9.6227725464875	0.0312398001942675
pemt	phosphatidylethanolamine N-methyltransferase	ENSMUSG00000000301	0	9.6227725464875	0.0312398001942675
UBTF	upstream binding transcription factor, RNA polymerase I	ENSMUSG00000020923	0	9.6227725464875	0.0312398001942675
tha1	threonine aldolase 1	ENSMUSG00000017713	0	9.6227725464875	0.0312398001942675
usp36	ubiquitin specific peptidase 36	ENSMUSG00000033909	0	9.6227725464875	0.0312398001942675
Hexdc	hexosaminidase (glycosyl hydrolase family 20, catalytic domain) containing	ENSMUSG00000039307	0	9.6227725464875	0.0312398001942675
-	-	ENSMUSG00000072836	0	9.6227725464875	0.0312398001942675
xrcc3	X-ray repair complementing defective repair in Chinese hamster cells 3	ENSMUSG00000021287	0	9.6227725464875	0.0312398001942675
9530008L14Rik	RIKEN cDNA 9530008L14 gene	ENSMUSG00000058022	0	9.6227725464875	0.0312398001942675
mustn1	musculoskeletal, embryonic nuclear protein 1	ENSMUSG00000042485	0	9.6227725464875	0.0312398001942675
3425401B19Rik	RIKEN cDNA 3425401B19 gene	ENSMUSG00000071540	0	9.6227725464875	0.0312398001942675
Mettl7a1	methyltransferase like 7A1	ENSMUSG00000054619	0	9.6227725464875	0.0312398001942675
Hic2	hypermethylated in cancer 2	ENSMUSG00000050240	0	9.6227725464875	0.0312398001942675
DAXX	Fas death domain-associated protein	ENSMUSG00000002307	0	9.6227725464875	0.0312398001942675
AI837181	expressed sequence AI837181	ENSMUSG00000047423	0	9.6227725464875	0.0312398001942675
TRUB1	TruB pseudouridine (psi) synthase homolog 1 (E. coli)	ENSMUSG00000025086	0	9.6227725464875	0.0312398001942675
GNAI3	guanine nucleotide binding protein (G protein), alpha inhibiting 3	ENSMUSG00000000001	0	9.6227725464875	0.0312398001942675
Car6	carbonic anhydrase 6	ENSMUSG00000028972	0	9.6227725464875	0.0312398001942675
Gm5790	coronin, actin binding protein 1C; predicted gene 5790	ENSMUSG00000004530	0	9.6227725464875	0.0312398001942675
CLIP2	CAP-GLY domain containing linker protein 2	ENSMUSG00000063146	0	9.6227725464875	0.0312398001942675
AI894139	expressed sequence AI894139	ENSMUSG00000045466	0	9.6227725464875	0.0312398001942675
TMEM150B	transmembrane protein 224	ENSMUSG00000046456	0	9.6227725464875	0.0312398001942675
rps3	ribosomal protein S3	ENSMUSG00000030744	0	9.6227725464875	0.0312398001942675
Cbfb	core binding factor beta	ENSMUSG00000031885	0	9.6227725464875	0.0312398001942675
-	-	ENSMUSG00000074043	0	9.6227725464875	0.0312398001942675
ubl7	ubiquitin-like 7 (bone marrow stromal cell-derived)	ENSMUSG00000055720	0	9.6227725464875	0.0312398001942675
-	-	ENSMUSG00000079486	0	9.6227725464875	0.0312398001942675
-	-	ENSMUSG00000078303	0	9.6227725464875	0.0312398001942675
CPPED1	Vcalcineurin-like phosphoesterase domain containing 1	ENSMUSG00000065979	7.8961930393487	25.0335838145807	0.0318253787218345
IGSF8	immunoglobulin superfamily, member 8	ENSMUSG00000038034	2.1001589003598	13.6782491959857	0.0321863938697048
arl1	ADP-ribosylation factor-like 1	ENSMUSG00000060904	2.1001589003598	13.6782491959857	0.0321863938697048
gtf3c5	general transcription factor IIIC, polypeptide 5	ENSMUSG00000026816	2.1001589003598	13.6782491959857	0.0321863938697048
Slc27a3	solute carrier family 27 (fatty acid transporter), member 3	ENSMUSG00000027932	2.1001589003598	13.6782491959857	0.0321863938697048
9030409G11Rik	RIKEN cDNA 9030409G11 gene	ENSMUSG00000040606	2.1001589003598	13.6782491959857	0.0321863938697048
RFXAP	regulatory factor X-associated protein	ENSMUSG00000036615	40.3539842176862	72.0771129487599	0.0324953537260248
Tars	threonyl-tRNA synthetase	ENSMUSG00000022241	4.4185725559554	18.5448211753836	0.0320094468217796
Rnu6	U6 small nuclear RNA	ENSMUSG00000064745	4.4185725559554	18.5448211753836	0.0320094468217796
GAS8	growth arrest specific 8	ENSMUSG00000040220	86.142653915698	129.664881371635	0.0325221140496761
-	-	ENSMUSG00000080115	6.157382797652	21.7892024949821	0.0325228642851478
Zmym4	zinc finger, MYM-type 4	ENSMUSG00000042446	6.157382797652	21.7892024949821	0.0325228642851478
Gm12115	predicted gene 12115; single-stranded DNA binding protein 1	ENSMUSG00000029911	8.4757964532475	25.8446791444803	0.0328511838730408
Gm5809	transmembrane protein 97; predicted gene 5809	ENSMUSG00000037278	1.5205554864609	12.0560585361864	0.0344844882214701
Xylt2	xylosyltransferase II	ENSMUSG00000020868	1.5205554864609	12.0560585361864	0.0344844882214701
mrpl39	mitochondrial ribosomal protein L39	ENSMUSG00000022889	1.5205554864609	12.0560585361864	0.0344844882214701
Adamts1	a disintegrin-like and metallopeptidase (reprolysin type) with thrombospondin type 1 motif, 1	ENSMUSG00000022893	1.5205554864609	12.0560585361864	0.0344844882214701
khsrp	KH-type splicing regulatory protein	ENSMUSG00000007670	1.5205554864609	12.0560585361864	0.0344844882214701
C330024D21Rik	RIKEN cDNA C330024D21 gene	ENSMUSG00000072899	1.5205554864609	12.0560585361864	0.0344844882214701
mtif3	mitochondrial translational initiation factor 3	ENSMUSG00000016510	1.5205554864609	12.0560585361864	0.0344844882214701
Gm3724	gamma-aminobutyric acid (GABA) A receptor-associated protein-like 2; predicted gene 3724	ENSMUSG00000031950	1.5205554864609	12.0560585361864	0.0344844882214701
ACAD9	acyl-Coenzyme A dehydrogenase family, member 9	ENSMUSG00000027710	21.8066749729219	46.1220623919714	0.0351392091737289
LOC100045556	RAB17, member RAS oncogene family; similar to RAB17, member RAS oncogene family	ENSMUSG00000026304	29.3415193536074	56.6663016806667	0.0354974509798132
Kif7	kinesin family member 7	ENSMUSG00000030547	23.5454852146185	48.5553483816703	0.0356503877837137
Hsp90b1	heat shock protein 90, beta (Grp94), member 1	ENSMUSG00000020048	0	8.8116772165878	0.0359177867178151
MTA3	metastasis associated 3	ENSMUSG00000055817	0	8.8116772165878	0.0359177867178151
LOC634846	similar to farnesyl diphosphate synthetase; farnesyl diphosphate synthetase; predicted gene 5873; predicted gene 8163; predicted gene 3571	ENSMUSG00000059743	0	8.8116772165878	0.0359177867178151
DECR1	2,4-dienoyl CoA reductase 1, mitochondrial	ENSMUSG00000028223	0	8.8116772165878	0.0359177867178151
1700027D21Rik	RIKEN cDNA 1700027D21 gene	ENSMUSG00000009115	0	10.4338678763871	0.0358557482892022
Rbm39	RNA binding motif protein 39	ENSMUSG00000027620	0	10.4338678763871	0.0358557482892022
fam175a	family with sequence similarity 175, member A	ENSMUSG00000035234	0	10.4338678763871	0.0358557482892022
SEPT1	septin 1	ENSMUSG00000000486	0	10.4338678763871	0.0358557482892022
9330101J02Rik	RIKEN cDNA 9330101J02 gene	ENSMUSG00000049571	0	10.4338678763871	0.0358557482892022
EXOC6B	exocyst complex component 6B	ENSMUSG00000033769	9.6350032810453	27.4668698042796	0.0358416620007039
2700062C07Rik	RIKEN cDNA 2700062C07 gene; predicted gene 9182	ENSMUSG00000024273	7.3165896254498	23.4113931547814	0.0376735707938717
PLD2	phospholipase D2	ENSMUSG00000020828	10.2146066949442	28.2779651341793	0.0378609199598979
FTH1	ferritin heavy chain 1	ENSMUSG00000024661	3.8389691420565	16.9226305155843	0.0381907663670938
-	-	ENSMUSG00000077659	3.8389691420565	16.9226305155843	0.0381907663670938
ELMO2	engulfment and cell motility 2, ced-12 homolog (C. elegans)	ENSMUSG00000017670	2.6797623142587	14.4893445258853	0.0384138543461822
ZFPM1	zinc finger protein, multitype 1; similar to FOG	ENSMUSG00000049577	2.6797623142587	14.4893445258853	0.0384138543461822
Slc26a8	solute carrier family 26, member 8	ENSMUSG00000036196	15.4310374200342	36.3889184331757	0.0385755672889187
CTSB	cathepsin B	ENSMUSG00000021939	5.5777793837531	20.1670118351828	0.0394226176149269
slc25a28	solute carrier family 25, member 28	ENSMUSG00000040414	5.5777793837531	20.1670118351828	0.0394226176149269
Gm129	predicted gene 129	ENSMUSG00000038550	7.8961930393487	24.222488484681	0.0401403688121498
1110007C09Rik	RIKEN cDNA 1110007C09 gene	ENSMUSG00000037960	18.3290544895286	40.4443950826739	0.0406256296474194
D630042P16Rik	RIKEN cDNA D630042P16 gene	ENSMUSG00000034387	8.4757964532475	25.0335838145807	0.0418758657492847
TLR5	toll-like receptor 5	ENSMUSG00000079164	20.6474681451241	43.6887764022725	0.0420429810327258
Tmcc1	transmembrane and coiled coil domains 1	ENSMUSG00000030126	28.1823125258096	54.2330156909678	0.0422974003699313
TJAP1	tight junction associated protein 1	ENSMUSG00000012296	6.157382797652	20.9781071650825	0.0423713199010692
Cops5	COP9 (constitutive photomorphogenic) homolog, subunit 5 (Arabidopsis thaliana)	ENSMUSG00000025917	0	8.8116772165878	0.0408237508992905
Fam36a	predicted gene 15683; RIKEN cDNA 2310005N03 gene; similar to RIKEN cDNA 2310005N03	ENSMUSG00000026500	0	8.8116772165878	0.0408237508992905
Hnrnph3	heterogeneous nuclear ribonucleoprotein H3	ENSMUSG00000020069	0	8.8116772165878	0.0408237508992905
Ado	2-aminoethanethiol (cysteamine) dioxygenase	ENSMUSG00000057134	0	8.8116772165878	0.0408237508992905
snrpd3	small nuclear ribonucleoprotein D3	ENSMUSG00000020180	0	8.8116772165878	0.0408237508992905
ILVBL	ilvB (bacterial acetolactate synthase)-like	ENSMUSG00000032763	0	8.8116772165878	0.0408237508992905
MIDN	midnolin	ENSMUSG00000035621	0	8.8116772165878	0.0408237508992905
ACSS3	acyl-CoA synthetase short-chain family member 3	ENSMUSG00000035948	0	8.8116772165878	0.0408237508992905
-	-	ENSMUSG00000074742	0	8.8116772165878	0.0408237508992905
9530003J23Rik	RIKEN cDNA 9530003J23 gene	ENSMUSG00000020177	0	8.8116772165878	0.0408237508992905
ERAL1	Era (G-protein)-like 1 (E. coli)	ENSMUSG00000020832	0	8.8116772165878	0.0408237508992905
NEK8	NIMA (never in mitosis gene a)-related expressed kinase 8	ENSMUSG00000017405	0	8.8116772165878	0.0408237508992905
KAT2A	K(lysine) acetyltransferase 2A	ENSMUSG00000020918	0	8.8116772165878	0.0408237508992905
LOC100047868	similar to mafG; v-maf musculoaponeurotic fibrosarcoma oncogene family, protein G (avian)	ENSMUSG00000051510	0	8.8116772165878	0.0408237508992905
aspscr1	alveolar soft part sarcoma chromosome region, candidate 1 (human)	ENSMUSG00000025142	0	8.8116772165878	0.0408237508992905
Gm7008	predicted gene 7008	ENSMUSG00000035983	0	8.8116772165878	0.0408237508992905
Angel1	angel homolog 1 (Drosophila)	ENSMUSG00000021257	0	8.8116772165878	0.0408237508992905
-	-	ENSMUSG00000065526	0	8.8116772165878	0.0408237508992905
GOLM1	golgi membrane protein 1	ENSMUSG00000021556	0	8.8116772165878	0.0408237508992905
1700014D04Rik	RIKEN cDNA 1700014D04 gene	ENSMUSG00000051054	0	8.8116772165878	0.0408237508992905
IL6ST	interleukin 6 signal transducer	ENSMUSG00000021756	0	8.8116772165878	0.0408237508992905
Fam116a	family with sequence similarity 116, member A	ENSMUSG00000040818	0	8.8116772165878	0.0408237508992905
Olfr221	olfactory receptor 221; olfactory receptor 1514	ENSMUSG00000044286	0	8.8116772165878	0.0408237508992905
A730061H03Rik	RIKEN cDNA A730061H03 gene	ENSMUSG00000053588	0	8.8116772165878	0.0408237508992905
Mtmr9	myotubularin related protein 9	ENSMUSG00000035078	0	8.8116772165878	0.0408237508992905
PUF60	poly-U binding splicing factor 60	ENSMUSG00000002524	0	8.8116772165878	0.0408237508992905
BOP1	block of proliferation 1	ENSMUSG00000022557	0	8.8116772165878	0.0408237508992905
Atf7	activating transcription factor 7	ENSMUSG00000052414	0	8.8116772165878	0.0408237508992905
COMT1	catechol-O-methyltransferase 1	ENSMUSG00000000326	0	8.8116772165878	0.0408237508992905
USP16	ubiquitin specific peptidase 16	ENSMUSG00000025616	0	8.8116772165878	0.0408237508992905
TBP	TATA box binding protein	ENSMUSG00000014767	0	8.8116772165878	0.0408237508992905
psmb1	proteasome (prosome, macropain) subunit, beta type 1	ENSMUSG00000014769	0	8.8116772165878	0.0408237508992905
D17H6S53E	DNA segment, Chr 17, human D6S53E	ENSMUSG00000043311	0	8.8116772165878	0.0408237508992905
1700022C21Rik	RIKEN cDNA 1700022C21 gene	ENSMUSG00000036214	0	8.8116772165878	0.0408237508992905
CNPY3	canopy 3 homolog (zebrafish)	ENSMUSG00000023973	0	8.8116772165878	0.0408237508992905
Fem1a	feminization 1 homolog a (C. elegans)	ENSMUSG00000043683	0	8.8116772165878	0.0408237508992905
Txndc2	thioredoxin domain containing 2 (spermatozoa)	ENSMUSG00000050612	0	8.8116772165878	0.0408237508992905
CDK2AP2	CDK2-associated protein 2	ENSMUSG00000024856	0	8.8116772165878	0.0408237508992905
Rce1	RCE1 homolog, prenyl protein peptidase (S. cerevisiae)	ENSMUSG00000024889	0	8.8116772165878	0.0408237508992905
Slc29a2	solute carrier family 29 (nucleoside transporters), member 2	ENSMUSG00000024891	0	8.8116772165878	0.0408237508992905
MS4A10	membrane-spanning 4-domains, subfamily A, member 10	ENSMUSG00000024731	0	8.8116772165878	0.0408237508992905
SURF1	surfeit gene 1	ENSMUSG00000015790	0	8.8116772165878	0.0408237508992905
Rnu1a1	U1b1 small nuclear RNA; U1b6 small nuclear RNA; U1b2 small nuclear RNA; U1a1 small nuclear RNA	ENSMUSG00000077359	0	8.8116772165878	0.0408237508992905
1700101G07Rik	RIKEN cDNA 1700101G07 gene	ENSMUSG00000074571	0	8.8116772165878	0.0408237508992905
Zbp1	Z-DNA binding protein 1	ENSMUSG00000027514	0	8.8116772165878	0.0408237508992905
tcea2	transcription elongation factor A (SII), 2	ENSMUSG00000059540	0	8.8116772165878	0.0408237508992905
Hist4h4	histone cluster 1, H4k; histone cluster 1, H4m; histone cluster 4, H4; similar to germinal histone H4 gene; histone cluster 1, H4h; histone cluster 1, H4j; histone cluster 1, H4i; histone cluster 1, H4d; histone cluster 1, H4c; histone cluster 1, H4f; histone cluster 1, H4b; histone cluster 1, H4a; histone cluster 2, H4; similar to histone H4	ENSMUSG00000068851	0	8.8116772165878	0.0408237508992905
PDE5A	phosphodiesterase 5A, cGMP-specific	ENSMUSG00000053965	0	8.8116772165878	0.0408237508992905
MAGOH	mago-nashi homolog, proliferation-associated (Drosophila)	ENSMUSG00000028609	0	8.8116772165878	0.0408237508992905
Cd52	CD52 antigen	ENSMUSG00000000682	0	8.8116772165878	0.0408237508992905
LYPLA2	lysophospholipase 2	ENSMUSG00000028670	0	8.8116772165878	0.0408237508992905
HNRNPR	predicted gene 6159; heterogeneous nuclear ribonucleoprotein R	ENSMUSG00000066037	0	8.8116772165878	0.0408237508992905
2810408P10Rik	RIKEN cDNA 2810408P10 gene	ENSMUSG00000059423	0	8.8116772165878	0.0408237508992905
Dmtf1	cyclin D binding myb-like transcription factor 1	ENSMUSG00000042508	0	8.8116772165878	0.0408237508992905
KLHL7	kelch-like 7 (Drosophila)	ENSMUSG00000028986	0	8.8116772165878	0.0408237508992905
DNAJB6	DnaJ (Hsp40) homolog, subfamily B, member 6; predicted gene 5917; predicted gene 15785; predicted gene 4852; predicted gene 2541	ENSMUSG00000029131	0	8.8116772165878	0.0408237508992905
LCORL	ligand dependent nuclear receptor corepressor-like	ENSMUSG00000015882	0	8.8116772165878	0.0408237508992905
BRAP	BRCA1 associated protein	ENSMUSG00000029458	0	8.8116772165878	0.0408237508992905
LOC100047863	similar to lymphocyte-specific adaptor protein Lnk; SH2B adaptor protein 3	ENSMUSG00000042594	0	8.8116772165878	0.0408237508992905
-	-	ENSMUSG00000067582	0	8.8116772165878	0.0408237508992905
MBLAC1	metallo-beta-lactamase domain containing 1	ENSMUSG00000049285	0	8.8116772165878	0.0408237508992905
Tmem176a	transmembrane protein 176A	ENSMUSG00000023367	0	8.8116772165878	0.0408237508992905
B230319C09Rik	RIKEN cDNA B230319C09 gene	ENSMUSG00000051844	0	8.8116772165878	0.0408237508992905
PVRL2	poliovirus receptor-related 2	ENSMUSG00000062300	0	8.8116772165878	0.0408237508992905
ATG16L2	autophagy related 16 like 2 (S. cerevisiae)	ENSMUSG00000047767	0	8.8116772165878	0.0408237508992905
Olfr549	olfactory receptor 549	ENSMUSG00000073977	0	8.8116772165878	0.0408237508992905
RAB3A	RAB3A, member RAS oncogene family	ENSMUSG00000031840	0	8.8116772165878	0.0408237508992905
Cdt1	chromatin licensing and DNA replication factor 1	ENSMUSG00000006585	0	8.8116772165878	0.0408237508992905
EI24	etoposide induced 2.4 mRNA	ENSMUSG00000062762	0	8.8116772165878	0.0408237508992905
ccdc15	coiled-coil domain containing 15	ENSMUSG00000034303	0	8.8116772165878	0.0408237508992905
IREB2	iron responsive element binding protein 2	ENSMUSG00000032293	0	8.8116772165878	0.0408237508992905
ptplad1	protein tyrosine phosphatase-like A domain containing 1	ENSMUSG00000033629	0	8.8116772165878	0.0408237508992905
LOC674944	dual specificity phosphatase 7; similar to dual specificity phosphatase 7	ENSMUSG00000053716	0	8.8116772165878	0.0408237508992905
-	-	ENSMUSG00000073749	4.4185725559554	17.7337258454839	0.0392914493151848
3110082I17Rik	RIKEN cDNA 3110082I17 gene	ENSMUSG00000053553	12.5330203505397	31.5223464537778	0.0393403188843281
DGCR6	DiGeorge syndrome critical region gene 6	ENSMUSG00000003531	25.2842954563152	50.1775390414696	0.0393074815844545
palm	paralemmin	ENSMUSG00000035863	2.1001589003598	12.8671538660861	0.0400034273109651
-	-	ENSMUSG00000078042	13.1126237644386	32.3334417836775	0.0404180654628306
e2f4	E2F transcription factor 4	ENSMUSG00000014859	9.0553998671464	25.8446791444803	0.0405926874785748
-	-	ENSMUSG00000065554	46.7296217705739	78.5658755879571	0.0407527013425563
PRPF6	PRP6 pre-mRNA splicing factor 6 homolog (yeast)	ENSMUSG00000002455	64.1177241875404	100.465449495247	0.0409790083655316
Ogdh	oxoglutarate dehydrogenase (lipoamide)	ENSMUSG00000020456	3.2593657281576	15.300439855785	0.0411827557054135
-	-	ENSMUSG00000082743	3.2593657281576	15.300439855785	0.0411827557054135
AACS	acetoacetyl-CoA synthetase	ENSMUSG00000029482	3.2593657281576	15.300439855785	0.0411827557054135
PCBP4	poly(rC) binding protein 4	ENSMUSG00000023495	13.6922271783375	33.1445371135771	0.0411619184598657
GPR135	G protein-coupled receptor 135	ENSMUSG00000043398	68.1749480848326	105.332021474645	0.041971513103084
-	-	ENSMUSG00000082157	6.7369862115509	21.7892024949821	0.0418961457466466
LOC100047028	similar to heterochromatin protein 1 beta; chromobox homolog 1 (Drosophila HP1 beta)	ENSMUSG00000018666	6.7369862115509	21.7892024949821	0.0418961457466466
-	-	ENSMUSG00000045006	6.7369862115509	21.7892024949821	0.0418961457466466
TASP1	taspase, threonine aspartase 1	ENSMUSG00000039033	6.7369862115509	21.7892024949821	0.0418961457466466
LOC100047762	similar to Aspartate aminotransferase, cytoplasmic (Transaminase A) (Glutamate oxaloacetate transaminase 1); glutamate oxaloacetate transaminase 1, soluble	ENSMUSG00000025190	36.296760320394	64.7772549796632	0.042064544744511
GPR179	G protein-coupled receptor 179	ENSMUSG00000070337	9.6350032810453	26.65577447438	0.0421658747414502
aph1a	predicted gene 15429; anterior pharynx defective 1a homolog (C. elegans)	ENSMUSG00000015750	9.6350032810453	26.65577447438	0.0421658747414502
Glis2	GLIS family zinc finger 2	ENSMUSG00000014303	4.9981759698542	18.5448211753836	0.0435721598987194
mtch2	mitochondrial carrier homolog 2 (C. elegans); predicted gene, 100039384; predicted gene, 100039506	ENSMUSG00000027282	4.9981759698542	18.5448211753836	0.0435721598987194
Gm5840	similar to Predicted gene, EG545477; predicted gene 5840	ENSMUSG00000078998	4.9981759698542	18.5448211753836	0.0435721598987194
ZDHHC24	zinc finger, DHHC domain containing 24	ENSMUSG00000006463	61.219707118046	96.409972845749	0.0441074021859479
LMTK2	lemur tyrosine kinase 2	ENSMUSG00000038970	71.072965154327	108.576402794244	0.0440930666032949
-	-	ENSMUSG00000077990	1.5205554864609	11.2449632062868	0.0446550814504559
-	-	ENSMUSG00000073787	1.5205554864609	11.2449632062868	0.0446550814504559
H2-Q9	histocompatibility 2, Q region locus 1; histocompatibility 2, Q region locus 9; similar to H-2 class I histocompatibility antigen, L-D alpha chain precursor; histocompatibility 2, Q region locus 8; histocompatibility 2, Q region locus 2; similar to MHC class Ib antigen; histocompatibility 2, Q region locus 7; histocompatibility 2, Q region locus 6; hypothetical protein LOC100044307; similar to H-…	ENSMUSG00000073409	19.4882613173263	41.2554904125735	0.0469169913236961
ACOT7	acyl-CoA thioesterase 7	ENSMUSG00000028937	20.0678647312252	42.0665857424732	0.0471511096001568
Tcfeb	transcription factor EB	ENSMUSG00000023990	3.8389691420565	16.1115351856846	0.0473434538840333
RELL2	RELT-like 2	ENSMUSG00000044024	3.8389691420565	16.1115351856846	0.0473434538840333
2700078K21Rik	RIKEN cDNA 2700078K21 gene	ENSMUSG00000025147	21.227071559023	43.6887764022725	0.0473391867518688
MTMR11	myotubularin related protein 11	ENSMUSG00000045934	22.3862783868208	45.3109670620718	0.0474416538834966
Gm4407	predicted gene 4407; RIKEN cDNA 2900052L18 gene	ENSMUSG00000043993	0	9.6227725464875	0.0474483933257284
Acox2	acyl-Coenzyme A oxidase 2, branched chain	ENSMUSG00000021751	0	9.6227725464875	0.0474483933257284
FAM83A	family with sequence similarity 83, member A	ENSMUSG00000051225	0	9.6227725464875	0.0474483933257284
D15Ertd621e	DNA segment, Chr 15, ERATO Doi 621, expressed	ENSMUSG00000037119	0	9.6227725464875	0.0474483933257284
RHOB	ras homolog gene family, member B	ENSMUSG00000054364	0	8.0005818866882	0.0472277468918169
ACOT6	acyl-CoA thioesterase 6	ENSMUSG00000043487	0	8.0005818866882	0.0472277468918169
LOC100045547	similar to Calcium/calmodulin-dependent protein kinase type II gamma chain (CaM-kinase II gamma chain) (CaM kinase II gamma subunit) (CaMK-II subunit gamma); calcium/calmodulin-dependent protein kinase II gamma	ENSMUSG00000021820	0	8.0005818866882	0.0472277468918169
Fam160b1	family with sequence similarity 160, member B1; hypothetical protein LOC100044843	ENSMUSG00000033478	0	8.0005818866882	0.0472277468918169
zmpste24	zinc metallopeptidase, STE24 homolog (S. cerevisiae)	ENSMUSG00000043207	0	8.0005818866882	0.0472277468918169
BET1L	blocked early in transport 1 homolog (S. cerevisiae)-like	ENSMUSG00000025484	0	8.0005818866882	0.0472277468918169
TMPRSS4	transmembrane protease, serine 4	ENSMUSG00000032091	0	8.0005818866882	0.0472277468918169
nxn	nucleoredoxin	ENSMUSG00000020844	11.9534169366409	29.9001557939785	0.0479335944959165
CCDC109A	coiled-coil domain containing 109A	ENSMUSG00000009647	2.6797623142587	13.6782491959857	0.0480944015285354
PIM3	proviral integration site 3	ENSMUSG00000035828	2.6797623142587	13.6782491959857	0.0480944015285354
KLK13	kallikrein related-peptidase 13	ENSMUSG00000054046	2.6797623142587	13.6782491959857	0.0480944015285354
Pex16	peroxisomal biogenesis factor 16	ENSMUSG00000027222	36.8763637342929	64.7772549796632	0.0476197109235691
BC028528	cDNA sequence BC028528	ENSMUSG00000038543	8.4757964532475	24.222488484681	0.0484400082894548
Supplementary Table 4C. ChIP-sequence Analysis of H3K4 Methylation Upregulation around -2 kb of TSS
Gene.Symbol	Description	Ensembl.ID	KO	WT	Adj.Pvalue
Rn18s	18S RNA	ENSMUSG00000084735	570.25454467674	362.06845084175	6.77649763987843e-13
-	-	ENSMUSG00000076004	307.182986936453	198.229725527421	7.1328285088726e-06
OSTM1	osteopetrosis associated transmembrane protein 1	ENSMUSG00000038280	28.211499882194	0	4.39911518749331e-05
Gm11400	predicted gene 11400	ENSMUSG00000081208	156.133658453707	89.732080763711	0.00095234820451183
9230102O04Rik	RIKEN cDNA 9230102O04 gene	ENSMUSG00000079602	23.1524314641115	0	0.000910799964812313
MFSD9	major facilitator superfamily domain containing 9	ENSMUSG00000041945	139.511005080007	77.3531548510726	0.000831061636542213
-	-	ENSMUSG00000082103	73.0203915852097	28.5656233130282	0.000760479533846554
-	-	ENSMUSG00000081692	26.0433277030158	2.3514272627356	0.000767208405654726
NEUROG3	neurogenin 3	ENSMUSG00000044312	20.9842592849333	0	0.00104340011764687
4833424O15Rik	RIKEN cDNA 4833424O15 gene	ENSMUSG00000033342	24.5978795835637	2.3514272627356	0.00158598062461663
TMEM88	transmembrane protein 88	ENSMUSG00000045377	86.029424660279	39.48820500065	0.00165339243782982
-	-	ENSMUSG00000075404	20.2615352252073	0	0.00201600827221164
Insm1	insulinoma-associated 1	ENSMUSG00000068154	20.2615352252073	0	0.00201600827221164
DGKZ	diacylglycerol kinase zeta	ENSMUSG00000040479	23.8751555238376	3.0795993752438	0.00561654379523666
MNX1	motor neuron and pancreas homeobox 1	ENSMUSG00000001566	20.2615352252073	1.6232551502275	0.00550670886960119
LOC100048431	actin, alpha, cardiac muscle 1; similar to alpha-actin (AA 27-375)	ENSMUSG00000068614	17.370638986303	0	0.00539766490073853
-	-	ENSMUSG00000055397	17.370638986303	0	0.00539766490073853
islr2	immunoglobulin superfamily containing leucine-rich repeat 2	ENSMUSG00000051243	18.0933630460291	0	0.00563637026123331
-	-	ENSMUSG00000078493	19.5388111654812	1.6232551502275	0.00702445565761691
golga5	golgi autoantigen, golgin subfamily a, 5	ENSMUSG00000021192	22.4297074043855	3.0795993752438	0.0088024182047876
DNASE2B	deoxyribonuclease II beta	ENSMUSG00000028185	18.8160871057552	1.6232551502275	0.00908418310578828
LMX1A	LIM homeobox transcription factor 1 alpha	ENSMUSG00000026686	32.5478442405503	8.1768041628006	0.00904947743228966
TMEM28	transmembrane protein 28	ENSMUSG00000071719	15.9251908668509	0	0.00904448206313114
ERMAP	erythroblast membrane-associated protein	ENSMUSG00000028644	20.2615352252073	2.3514272627356	0.0105861961445743
LOC100046051	similar to Flavin containing monooxygenase 5; flavin containing monooxygenase 5	ENSMUSG00000028088	84.583976540827	43.8572376756988	0.0103378504964969
Odz2	odd Oz/ten-m homolog 2 (Drosophila)	ENSMUSG00000049336	161.192726871789	106.480039351398	0.0102670895581092
CCNA1	cyclin A1	ENSMUSG00000027793	18.0933630460291	1.6232551502275	0.0121867006981894
-	-	ENSMUSG00000081059	15.2024668071249	0	0.0120912900788509
BSN	bassoon	ENSMUSG00000032589	15.9251908668509	0	0.0133888002975305
-	-	ENSMUSG00000065523	19.5388111654812	2.3514272627356	0.0136509762339553
2410137M14Rik	RIKEN cDNA 2410137M14 gene	ENSMUSG00000064308	41.9432570169891	14.7303531753738	0.0156097917980102
VSIG2	V-set and immunoglobulin domain containing 2	ENSMUSG00000001943	29.6569480016461	7.4486320502925	0.0156086382739323
1700092K14Rik	RIKEN cDNA 1700092K14 gene	ENSMUSG00000078600	14.4797427473988	0	0.0167588869934136
LOC100045585	insulin receptor substrate 4; similar to insulin receptor substrate 4	ENSMUSG00000054667	14.4797427473988	0	0.0165952363922959
4930426D05Rik	RIKEN cDNA 4930426D05 gene	ENSMUSG00000043168	35.4387404794546	11.0894926128331	0.0190984671833719
KCNC4	potassium voltage gated channel, Shaw-related subfamily, member 4	ENSMUSG00000027895	24.5978795835637	5.2641157127681	0.0227604589887519
Rps6kl1	ribosomal protein S6 kinase-like 1	ENSMUSG00000019235	13.7570186876727	0	0.0230582642938828
GRP	gastrin releasing peptide	ENSMUSG00000024517	13.7570186876727	0	0.0230582642938828
NOTCH3	Notch gene homolog 3 (Drosophila)	ENSMUSG00000038146	29.6569480016461	8.1768041628006	0.0240854312936055
FA2H	fatty acid 2-hydroxylase	ENSMUSG00000033579	13.0342946279467	0	0.0284106997165945
-	-	ENSMUSG00000058233	23.8751555238376	5.2641157127681	0.0284966092816773
EOMES	eomesodermin homolog (Xenopus laevis)	ENSMUSG00000032446	72.2976675254837	38.0318607756338	0.0289662894392851
DMGDH	dimethylglycine dehydrogenase precursor	ENSMUSG00000042102	13.0342946279467	0	0.0299928483254072
ABCB4	ATP-binding cassette, sub-family B (MDR/TAP), member 4	ENSMUSG00000042476	40.497808897537	15.4585252878819	0.0327519601737469
HPSE	heparanase	ENSMUSG00000035273	40.497808897537	15.4585252878819	0.0327519601737469
HACE1	HECT domain and ankyrin repeat containing, E3 ubiquitin protein ligase 1	ENSMUSG00000038822	17.370638986303	2.3514272627356	0.0336309650847758
Gm4980	predicted gene 4980	ENSMUSG00000073999	26.0433277030158	6.7204599377844	0.0345899806050437
Acpl2	acid phosphatase-like 2	ENSMUSG00000043587	126.501972004938	83.178531751138	0.0354811313774534
SNX9	similar to Sorting nexin 9; sorting nexin 9	ENSMUSG00000002365	24.5978795835637	5.9922878252763	0.0354747274030431
-	-	ENSMUSG00000082626	12.3115705682206	0	0.0356700240010147
4930527J03Rik	RIKEN cDNA 4930527J03 gene	ENSMUSG00000070489	23.1524314641115	5.2641157127681	0.0361977456421024
LMF1	lipase maturation factor 1	ENSMUSG00000002279	103.374802093704	64.2460568259263	0.0374924921788403
FOXB2	forkhead box B2	ENSMUSG00000056829	31.8251201808243	10.361320500325	0.0372652545411604
LOC100039021	similar to RIKEN cDNA 5830484A20 gene; hypothetical protein LOC100039002	ENSMUSG00000079455	15.2024668071249	1.6232551502275	0.0373753590375566
Fabp7	fatty acid binding protein 7, brain	ENSMUSG00000019874	12.3115705682206	0	0.0367104367121107
bola1	bolA-like 1 (E. coli)	ENSMUSG00000015943	12.3115705682206	0	0.0367104367121107
Grin3a	glutamate receptor ionotropic, NMDA3A	ENSMUSG00000039579	12.3115705682206	0	0.0367104367121107
pla2g2e	phospholipase A2, group IIE	ENSMUSG00000028751	12.3115705682206	0	0.0367104367121107
arhgef5	Rho guanine nucleotide exchange factor (GEF) 5	ENSMUSG00000033542	12.3115705682206	0	0.0367104367121107
LOC633039	intermediate filament tail domain containing 1; similar to RIKEN cDNA 4933403M22	ENSMUSG00000054966	12.3115705682206	0	0.0367104367121107
-	-	ENSMUSG00000076387	25.3206036432897	6.7204599377844	0.0394574067823467
-	-	ENSMUSG00000083004	16.647914926577	2.3514272627356	0.0396916129328846
PLD5	phospholipase D family, member 5	ENSMUSG00000055214	13.0342946279467	0	0.0397721931300423
Papln	papilin, proteoglycan-like sulfated glycoprotein	ENSMUSG00000021223	13.0342946279467	0	0.0397721931300423
FAM113B	family with sequence similarity 113, member B	ENSMUSG00000044250	11.5888465084946	0	0.0403028092354186
FOXE1	forkhead box E1	ENSMUSG00000070990	11.5888465084946	0	0.0403028092354186
F7	coagulation factor VII	ENSMUSG00000031443	11.5888465084946	0	0.0403028092354186
Bean	brain expressed, associated with Nedd4	ENSMUSG00000031872	11.5888465084946	0	0.0403028092354186
-	-	ENSMUSG00000070065	37.6069126586327	14.7303531753738	0.0456847921284699
LOC100044683	similar to Leucine rich repeat containing 8 family, member E; leucine rich repeat containing 8 family, member E	ENSMUSG00000046589	14.4797427473988	1.6232551502275	0.0454479795161323
Mapk8ip2	mitogen-activated protein kinase 8 interacting protein 2	ENSMUSG00000022619	11.5888465084946	0	0.045569582911635
HOXD13	homeo box D13	ENSMUSG00000001819	11.5888465084946	0	0.045569582911635
-	-	ENSMUSG00000083091	11.5888465084946	0	0.045569582911635
Tnfsf8	tumor necrosis factor (ligand) superfamily, member 8	ENSMUSG00000028362	11.5888465084946	0	0.045569582911635
SHC3	src homology 2 domain-containing transforming protein C3	ENSMUSG00000021448	47.0023254350715	21.2839021879469	0.0449801826728928
A930038C07Rik	RIKEN cDNA A930038C07 gene	ENSMUSG00000049001	104.820250213156	67.1587452759588	0.0463781937909246
-	-	ENSMUSG00000073994	15.9251908668509	2.3514272627356	0.0487755339590457
MPPED2	metallophosphoesterase domain containing 2	ENSMUSG00000016386	50.6159457337018	24.1965906379794	0.0499939626744154
Supplementary Table 4D. ChIP-sequence Analysis of H3K4 Methylation Downregulation around -2 kb of TSS
Gene.Symbol	Description	Ensembl.ID	KO	WT	Adj.Pvalue
-	-	ENSMUSG00000055440	296.342126040562	529.548036718619	1.3263551517364e-07
PON1	paraoxonase 1	ENSMUSG00000002588	0	37.3036886631257	3.11127985482709e-06
SCNN1A	sodium channel, nonvoltage-gated 1 alpha	ENSMUSG00000030340	115.661111109047	233.181986927811	0.000148741526367557
Aqp5	aquaporin 5	ENSMUSG00000044217	46.2796013753455	117.402621039019	0.000945537772532778
LRP2BP	Lrp2 binding protein	ENSMUSG00000031637	200.942550156722	344.592320141555	0.000930845418906834
-	-	ENSMUSG00000076891	0	24.1965906379794	0.000805639615981828
FMO2	flavin containing monooxygenase 2	ENSMUSG00000040170	9.4206743293164	46.7699261257313	0.00112972035228073
TMSB4X	thymosin, beta 4, X chromosome; similar to thymosin beta-4	ENSMUSG00000049775	216.842479470696	353.330385491652	0.00400025669995222
-	-	ENSMUSG00000076892	0	19.0993858504225	0.00569849941357659
-	-	ENSMUSG00000084126	41.220532957263	98.470146113808	0.00719457434443707
Tcfeb	transcription factor EB	ENSMUSG00000023990	0	19.0993858504225	0.00770605222295197
LOC675567	similar to MYC binding protein 2; RCC1 domain containing 1	ENSMUSG00000038930	27.4887758224679	75.1686385135482	0.00771047051368002
UTY	ubiquitously transcribed tetratricopeptide repeat gene, Y chromosome	ENSMUSG00000068457	41.220532957263	97.7419740013	0.00822079472013945
2410080I02Rik	RIKEN cDNA 2410080I02 gene	ENSMUSG00000044387	180.706276484393	294.348444378494	0.0120342131244562
Hc	hemolytic complement	ENSMUSG00000026874	1.4707096723297	19.8275579629307	0.0131445779589247
GDF5	growth differentiation factor 5	ENSMUSG00000038259	4.3616059112339	27.1092790880119	0.0164805595585953
3300002A11Rik	RIKEN cDNA 3300002A11 gene	ENSMUSG00000033731	9.4206743293164	38.0318607756338	0.0191013095148248
Wbscr25	Williams Beuren syndrome chromosome region 25 (human)	ENSMUSG00000054909	22.4297074043855	62.0615404884019	0.0208516042676664
ALPK1	alpha-kinase 1	ENSMUSG00000028028	37.6069126586327	86.819392313678	0.023149572125931
CCBP2	chemokine binding protein 2	ENSMUSG00000044534	7.9752262098643	34.3910002130932	0.0228474802558356
Apoc1	apolipoprotein C-I	ENSMUSG00000040564	25.3206036432897	66.4305731634507	0.0231746955475365
LY86	lymphocyte antigen 86	ENSMUSG00000021423	36.8841885989067	85.363048088662	0.0228314193029799
CLIP4	CAP-GLY domain containing linker protein family, member 4; similar to CAP-GLY domain containing linker protein family, member 4	ENSMUSG00000024059	36.8841885989067	85.363048088662	0.0228314193029799
PRR15L	ATPase family, AAA domain containing 4	ENSMUSG00000047040	36.8841885989067	84.634875976154	0.0273996961853649
SCGB1A1	secretoglobin, family 1A, member 1 (uteroglobin)	ENSMUSG00000024653	4.3616059112339	25.6529348629957	0.0279353679815329
Txlnb	taxilin beta	ENSMUSG00000039891	0	15.4585252878819	0.0286249469376426
Vcam1	vascular cell adhesion molecule 1	ENSMUSG00000027962	13.7570186876727	44.5854097882069	0.0325821949410076
Rnu1a1	U1b1 small nuclear RNA; U1b6 small nuclear RNA; U1b2 small nuclear RNA; U1a1 small nuclear RNA	ENSMUSG00000064941	5.08432997096	26.3811069755038	0.036723729169987
-	-	ENSMUSG00000081318	0	14.0021810628657	0.0363104123906267
IRAK2	interleukin-1 receptor-associated kinase 2	ENSMUSG00000060477	2.1934337320558	19.0993858504225	0.0367978079124198
Arid5a	AT rich interactive domain 5A (MRF1-like)	ENSMUSG00000037447	0	14.7303531753738	0.036575095527612
Hnrnph2	heterogeneous nuclear ribonucleoprotein H2	ENSMUSG00000045427	104.820250213156	181.481766939735	0.0364559821399228
-	-	ENSMUSG00000073142	22.4297074043855	59.1488520383694	0.0368347189719074
HMHA1	histocompatibility (minor) HA-1	ENSMUSG00000035697	84.583976540827	152.35488243941	0.0384414168208052
Gm6394	ribosomal protein S11; predicted gene 6202; predicted gene 6394; predicted gene 11741; similar to ribosomal protein S11	ENSMUSG00000003429	53.5068419726061	107.208211463906	0.0399656371474774
CSF3	colony stimulating factor 3 (granulocyte)	ENSMUSG00000038067	2.9161577917818	20.5557300754388	0.0396595746031397
-	-	ENSMUSG00000084602	2.9161577917818	20.5557300754388	0.0396595746031397
EPN2	epsin 2	ENSMUSG00000001036	13.7570186876727	43.1290655631907	0.0400735251174309
-	-	ENSMUSG00000078915	0	13.2740089503575	0.0417142191398925
NIACR1	niacin receptor 1	ENSMUSG00000045502	0	13.2740089503575	0.0417142191398925
INMT	indolethylamine N-methyltransferase	ENSMUSG00000003477	0	13.2740089503575	0.0417142191398925
BC031781	cDNA sequence BC031781	ENSMUSG00000038806	166.974519349598	263.037043540645	0.0417349233216583
TNFRSF1B	tumor necrosis factor receptor superfamily, member 1b	ENSMUSG00000028599	0	16.18669740039	0.0420327662437863
SOX18	SRY-box containing gene 18	ENSMUSG00000046470	8.6979502695903	32.9346559880769	0.0449509200837196
Ppp1ca	protein phosphatase 1, catalytic subunit, alpha isoform	ENSMUSG00000040385	75.1885637643879	137.063268076739	0.0466179949037655
-	-	ENSMUSG00000080626	2.9161577917818	19.8275579629307	0.0476164355652149
Gm7556	aldolase A, fructose-bisphosphate; predicted gene 8767; predicted gene 7556	ENSMUSG00000030695	2.9161577917818	19.8275579629307	0.0476164355652149
Rnu6	U6 small nuclear RNA	ENSMUSG00000064691	0	15.4585252878819	0.0484958755943486
